# Supplementary material for: Creating Neuroscientific Knowledge Organization System Based on Word Representation and Agglomerative Clustering Algorithm
Source: Front Neuroinform. 2020 Aug 18;14:38. doi: 10.3389/fninf.2020.00038 (PMC7461893; doi:10.3389/fninf.2020.00038)
Supplement: Supplementary file 2 [file Table_2.XLSX]

## Sheet: S7 matrixMethodKeywordWithLabel
	expression	cell transmission	cell stress	cell survival	cell energy	ROS	cell operation	observation	odor experiments	invertebrate model animals and behavior assays	stress	animal species	hormone	lesion and stimulation	subjects	food intake	body conditions	food intake experiments	insulin and glucose	metabolic parameters	seizures	autonomous behaviors	attention and reaction time tests	prepulse inhibition and startle	locomotion tests	social related tests	stress related tests	fear conditioning test	learning and memory tests	mouse motor ability tests	behavioral tests	mouse motor ability tests	behavioral observation	brain blood barrier	SAH	cerebral ischemia	animal model induction	nerve injury	surgical	pain related behavioral test	conditioning related mental disease	mental stress	blood-brain barrier	brain and muscle injury	retinal and visual test and imaging	retina	brain slices	multichannel recordings	neuronal recording
cell migration and adhesion guidance	7.22222	0	0.72619	102.273	6.14286	3.5	23.8	0	0.222222	4.42222	0	1	1	0.666667	0	0	0.2	0	0	0	0	38.0312	0	0	0	0	0	21.475	4	0	0.0416667	0	0	0	0	0	3.12	0	0	0	7.2	33.6375	0	33.4167	7.84167	0	0	1.33333	0.5
mechanosensory	9.51389	0	43.25	37.3722	8.56667	3.33333	10.9722	2.66667	0	3.33651	0	4.5	0	0	0	0	0.25	0	0	0	0	73.5551	0	0.833333	0	0	0.5	0	0	0	0	16.8333	0	0	0	0	25.9156	0	0	45.831	36.2	0	1	30.8958	10.6312	0	1.25	8	0
drug delivery	6.25	11.5714	20.4083	14.9197	5.21667	0.333333	16.4333	20.5139	0	0	0	20.5	0	2.5	0	0	17.1111	0	0	0	0	15.0278	0	3.375	0	0	0	0	31.9667	0	0	0	0	0	0	48.4583	4.94661	0	0	0	16.7687	2.25	0.0601504	17.3935	12.5	0	11.9333	0	3.66667
behavior	34.8952	0	1.83333	111.912	3.08333	14.4833	122.203	8.7	0.928571	43.0333	0	35.5	0	0	0	17	0	19.25	0	0	0	291.567	0	1.66667	19.625	0.509091	63.7023	22.9583	11.5591	5.875	0.575	109.361	17.25	0	0	0	80.3948	0	0	80.0071	101.797	27.6028	3.75	88.9187	38.4833	0	1.45833	26.3167	0.4
data processing and modeling methods	68.8028	4.375	126.442	311.635	6.04825	45.325	58.6167	84.1817	0.15625	0.458333	0.0416667	41.9567	0	0.187729	0	65.6	22.2178	1.4	0	21.2857	0	101.257	7.45833	25.7778	16.1917	0	2.61263	1.25	25.4933	0	2.89286	50.4242	7.60714	0	0	1.41667	107.182	0	0	14.7083	92.8025	36.5579	0.417293	156.786	159.789	0.3	2.9375	29.2222	1.67361
brain image quantitative methods	0.04	0	8.02778	197.956	0	3.55556	11.1667	27.125	0	0.878205	0	5.21429	0	0.769231	0	0	3.5	0	0	0	15.25	22.8662	0	1	4.75	0	6.16667	0	7.40278	0	0.8	2.78333	27.25	0	0	0.572396	32.0099	0	0	0	7	0	0	262.403	64.6599	0	1.33333	0	0.0952381
immunohistochemistry techniques	5.03571	0.166667	9.78571	211.135	11.1548	19.5722	21.5633	8.8875	0.555556	7.5	0	9.64087	0	4.66667	0	3.75	9	0	0	0	0	10.8396	0	0	0	0	2.12222	13.5119	0.277778	0	0.416667	0.0416667	0	0	0	13	51.0338	0	0.4	40.844	37.0417	4.9119	0	76.1592	3.86667	0	0	0	3.5
axon tracing technique	0.166667	101.578	1.21429	209.781	55.0833	29.0606	41.1586	0	0	0	3.91667	14.75	0	0.2	0	0	0	0	0.535714	0	0	9.66667	0	0.0625	0.0625	0	12.0047	1.13095	7.91667	0	0	0	0	1.5	0	6.16406	27.2148	0	0	11.3182	19.7668	59.1833	0	79.4367	2.24286	0	5.9375	0	8.83848
brain oxygen	0	0	210.308	37.2738	68.8042	200.583	6	4.33333	0	0.6	0	2.5	0	1.62821	0	0.933333	0	0	0	0	0	17.8083	0	0	0	0	0	0.75	14	0	0.259259	0	0	0	0	45.2595	52.812	0	0	73.8743	0.185185	0.48	13.4	139.076	23.475	0	6.4375	4.04861	0.55
fluid related brain measurement techniques	0	0	90.4897	41.6667	6	18.7042	0	10.0917	0	0	0	28.875	0	0	0	2.75	0.75	0	0	0	0	4.00833	6.125	0	0	0	0.75	0	0.614583	0	0	2.5	0	0.533333	0.4	120.989	39.9297	0	0.0416667	0	4.83333	4.5	98.4691	1110.86	10.8333	0	0.333333	30.575	0
MRI and PET imaging techniques	0.6	0	34.8	26.9845	78.3869	3.80556	2.81056	20.3	2.58333	0.619048	0	0	0.32	6.27106	0	1.43333	0	4.67127	0.227273	2	0	30.8301	0	7.16667	2.05273	0	0.717087	0	12.369	0.803571	0.866071	1.75	0	0	0	78.43	83.1366	0	0	0.25	27.1209	1.20635	13.9405	41.15	224.115	0	2.33333	63.3833	6.25
MRI and PET imaging techniques	13.9167	92	194.608	169.533	213.231	41.475	28.7714	51.7225	64.4167	0	0	12	0.166667	0.680952	0	14.1417	63.3452	1.33333	4.08333	1	0	18.4766	0	1.16667	1.66667	0	11.7076	16.3333	1.33333	6.66667	25.3452	10.1552	0	1.06667	0	295.754	195.28	0	0	41.5833	42.0818	11.3	22.2786	213.867	37.9315	0	0.7	33.6361	0.7
electrophysiology	54.8333	2	1.55	13.0833	4	2.71429	108.819	0	0	0	0	4	0	0	0	0	0	0	0	0	0.102041	15.4921	0	0	0	0	0	1.12393	3.35833	0	0	2.8	0	0	0	0	26.3496	0	0	1.5	80.7972	3.26282	0	12.6972	89.975	0	58.0644	247.272	264.584
biosensors	1.5	75.75	29.6667	26.1167	9.91389	18.4667	5.61667	0	7.22024	0	0	0.6	0	0	0	0	0	0	0	0	0	25.7024	0	0	6.375	0	2.08333	2.33333	1.16667	0	0	1.20833	10.25	0	0	2.2451	12.3296	0	0	2.33333	33.3035	4.61667	199.5	220.25	4	0	30.7861	0	80.5833
molecular engineering and imaging	21.8611	43.553	105.237	207.588	42.1703	163.74	77.8928	48.8218	8.83571	291.129	0	1.33333	0	3.78352	0	11.8667	21.819	1.625	15	2	0	41.0703	0.285714	2	0	1.44444	7.75418	1	1.59714	0	0.45976	13.358	1.05	0	0	71.015	155.122	0	0	0	32.9595	9.32738	4.88333	125.823	302.258	0.5625	57.5232	39.4167	210.978
biophysics	9.5	0	4.75	109.689	10.3333	15.3013	70.6206	3.33333	0.416667	0	0	8.64286	0	0	0	0	2.11905	0	0	0	0	13.7333	0	4.5	0	0	0	0	5.9	0	0	12.6026	0	0	0	0	53.6595	0	0	20.5	0	2	3	70.1194	0.517857	0	3.66667	19.1667	0
polymers	2.33333	7.16667	0	71.0357	0	3.76389	0	0	0	0	0	0	0	0	0	0	0	0	0	0	0	2	0	0.5	0	0	0	0	0	0	0	0	0	0	0	0	15.0212	0	0	3.66667	0	0	0	20.2857	0	0	0	0	0
intracellular delivery	0.333333	0.125	17.0357	307.789	1.35714	123.242	13.5	1.55	0	0	0	0	0	0	0	0	23.9119	2.75	0	0	0.25	166.5	0	0	2.1756	0	0	0.166667	1.875	0.625	3.31597	0.4	0	0	0	10.35	35.339	0	0	51.4264	5.1994	0.166667	0	158.63	12.3988	0	4	0	1
brain drug delivery	0	0	0.333333	88.7917	0.625	5.19643	0.0714286	0.133333	0	0	0	0	0	0	0	0	2.33333	0	0	0	0	5.9	0	0	0	2	0	0	0.454545	0	0	7.71429	0	0.1	0	9.15714	11.8038	0	0.0416667	0	0	0.333333	0	9.26667	0	0	0	0	0
Nano body drug delivery	26.9167	0	0.633333	53.1701	0	4.18571	0	0.619048	0	0.4	0	2.44444	0	0	0	0	1.3	0	0	0	0	11.4	0	0	0	0	0	0	0.6	0	30.6	0	0	0	0	0.111111	18.4387	0	0	20.75	0	0	0	8.29048	0	0	0	0	0
magnetic nanoparticle	0	0.0714286	0	17.25	0	3.88889	5.95833	0	0	0	0	4.5	0	0	0	0	4.58333	0	0	0	0	0	0	0	0	0	0	0	0	0	0	0	0	0	0	0	2.68274	0	0	0	0	0	0	0	0	0	0	0	0
molecular imaging	4	0	1.55556	27.9706	0	7.58333	4.25	1.77778	0	0	0	0	0	0	0	0	7	0	0	0	0	0	0	0	0	0	0	0	0	0	0	0	0	0	0	13.7833	9.27393	0	0	0.333333	0	0	1.4	12.5417	0	0	0	0	0
bio nanomaterials	15.5	0	0	189.876	4.4	28.6833	1.88889	13.9881	0	0.430769	12.8	0	1.91667	0	0	0	6.25794	0	0	0	0	5.94929	0	0	0	0	1.88974	0	0.597436	0	0.45	0	0	9.6	0	3.85	45.6483	0	0	1.775	0	0	0	16.4	5.625	0	4.5	0	6.16667
targeting therapy	0	0	6.82143	93.2454	2	9.36905	22.6759	0.7	0	0	0	0.333333	0	0	0	0	0	0	0	0	0	0	0	0	0	0	0	0	0	0	0	0	0	0.125	0	0	5.80435	0	0	2.70833	0	0	0	0	84.5139	0	0	0	0
biocompatible materials	10.9619	0.416667	54.025	280.905	8.5	21.625	43.5655	1.2381	0	0.611111	0	13	0	0	0	0	1.625	0	0.2	0	0	20.6867	0	0	0	0	0	0	0.5625	0	0.247024	7.13095	0.666667	0.1	0	6.59167	13.8606	0	0	44.9107	2.25	11.3333	0	416.586	32.8984	0	4.66667	0	84.975
cortical structure and mapping	28.15	1.5	2.5	105.978	0	1.16667	129.948	4.73333	1.06667	26.3515	4.375	26.3071	5	230.514	0	0.933333	0	1.25	0	0	0	75.166	0	1.875	1.41818	0	8.2	5.55833	39.35	0	0.650794	79.25	4.45714	0	0	0	56.3923	0	0.96	33.5	81.85	7.90868	0	26.5	75.9306	0	7.18611	94.525	27.1348
neurons	11.5	40.45	14.5833	76.9115	10.575	20.5343	516.472	5.48611	0.214286	1.92212	0	0	0	3.75	0	0	0	12.9619	0	0	7.84615	208.371	0	27.0019	11.7656	18.7955	38.3055	25.6512	8.3268	0	0.891608	14.5867	0.604167	0	0	2.83333	101.143	0	0	2.43333	7.4875	1.22778	0	50.1667	11.7771	0	39.6019	15.3262	225.918
inhibition and excitatory neural transmission	12.3333	105.208	0	3.145	51.2833	0	83.6722	3.2	0	5.01389	0	0	1.65385	7	0.0888889	0	0	0	2.28571	0	5.96667	39.4524	0	9.775	0	0.435897	0.810897	10.2222	0.899573	0	1.13333	0	0	0	0	0.416667	29.0566	0	0	66.2667	15.7917	32.7333	0.416667	50.8405	1.1	0.1	71.5056	5.01389	0.555556
circuits	105.092	0	4.95	41.6944	19.114	4.6	175.272	59.8889	0	36.8394	0	33.7238	0	18.1268	0	1.90873	2.14583	12.4444	3.37873	0	0.102041	965.736	5	12.7556	2.92654	0	127.688	5.47917	20.775	0.133929	14.6709	34.1565	0.2375	0	0	1	137.077	0	2.3	26.8452	171.378	24.4833	0	132.607	83.7667	0.5	46.631	51.8739	77.75
synapse release	0	2.5	0	1.25	12.6667	0	2.2	0	0	0	0	0	0	0	0	0	0	0	0	0	0	0	0	0	0	0	0	0	0	0	0	0	0	0	0	0	0.541667	0	0	0	0.541667	0	0	0	0	0	0.541667	0	0
neuron potential	1.125	0.833333	22.5833	5.66667	1.88889	15	56.9417	0	0	1.88889	0	0	0	0	0	0	0	10.7619	0	0	0	11.0327	0	21.6905	13.0119	0	38.9524	24.1071	6.66667	0.625	0	10.7619	0	0	0	0	18.8859	0	0	3.25	22.1667	19.7857	0	4.80754	11.2798	0	26.2733	16.575	10.4861
signal propagation	38.9167	41.8056	10.3333	15.2833	32.1583	14.2696	271.217	17.9583	0.0625	0.5	0	7.67143	0.18	3.125	0	0	9.80556	1.78889	0	0	2.85204	76.1565	0	0	0	0	0	19.4	24.825	0	15.7	9.44167	5.58333	0	0	0	50.0775	0	0	61.3472	112.822	20.8667	0	41.2333	107.496	0	11.8631	263.488	47.0651
plasticity	0	0	90.8667	0.25	0	0	0	0	0	0	0	0	0	0	0	0	0	0	0	0	0	0	0	0	0	0	0	0	0	0	0	0	0	0	0	0	0	0	0	0	0	0	0	4.66667	0	0	0	0	0
potentiation	1.31111	29.2889	36.7667	21.75	6.16667	0	10.6056	3.61111	0	0	0	0	6	19.6268	0	0	0	0	0	0	0	61.1489	0	0	6.67034	0	8.44444	38.3686	60.4092	0	19.5786	0.00367647	0	0	0	0.166667	143.905	0	0	2.91667	42.7336	11.1989	0	15.5	0	0	61.0497	4.3381	4.22222
activation related gene expression	8.80707	0	10.3	70.5601	18.8333	8.98571	1.06667	0.698413	0	45.1682	0.85	11.0333	17.5667	0.375	0	0.0625	15.4028	79.2215	0	0	1.5	170.1	0	18.6548	21.9372	5.6	40.7722	44.1948	8.90302	0	6.12504	23.9581	0.608766	0	0.5	0	82.5384	0	0.75	78.9823	375.127	54.2175	1.5	22.8429	0.0833333	0	34.8889	0.0833333	1.7
brain region analysis	39.0333	10.0833	100.948	250.521	38.9429	175.506	362.177	198.192	0.8	166.675	1.6	286.077	38.5	15.8837	0.807692	34.4417	1.20238	0	0	20.9333	0	324.074	0.166667	13.6944	0.5	4.14394	19.9583	14.7575	46.063	24.7516	7.72143	58.3786	7.25	0	3.05556	52.987	183.05	0	0	19.9524	113.61	35.3397	12.2917	366.031	82.2075	0	84.931	227.854	58.8357
brain regions, circuits and neurons	369.182	133.804	346.04	885.688	334.955	815.61	1168.75	220.51	9.15379	69.0626	1.95	214.383	161.228	152.269	0.0888889	152.851	259.887	835.31	42.982	20.9333	33.5214	2614.05	299.972	310.772	226.587	65.3515	559.442	1289.26	886.552	19.369	71.8453	61.469	23.7308	0	0	13.5307	1101.6	0	0	486.982	3286.69	1403.6	43.1667	492.018	954.826	0	360.324	520.67	1409.57
brain network	1.25	2	0	0	0	4.125	35	16.0722	0	0	0	0	0	0	0.833333	0	0	0	0	0	0	3.61111	0	0	0	0	0	0	0	0	1.44444	0.25	0	0	0	0	1.33333	0	0	0	0	5.94444	0	42.7756	1.25	0	0	0	0
brain networks	10.9653	0	0	0	21.85	0	19.4548	2.69	0	0	0	0	0	1	0	0	0	0	0	0	0	7.18333	19.6976	0	0	0	0	3.75	0	0	0.133333	0	0	0	0	0	1.49167	0	0	5.75	0.555556	21.4583	6	18.55	2.33111	0	0	19.25	0
MRI	2.33333	0	2.5	0	0	0	0.4	64.5	0	0	0	0	0	0	0	0	0	0	0	0.190476	0	9.66667	0	1.05556	0	0	0	3.16667	0	0	0.666667	6	0	0	0	0	2.79048	0	0	0	0	0.4	1.25	22.0288	0	0	0	0	0
EEG	54.9861	0	2.16667	0.266667	1.6	10.2857	169.474	6.33333	0.666667	0	0	5.33333	0	5.83333	0	0	0	0	0	0	0	107.142	43.1786	4.54167	11	0	0.415705	13.6597	42.3403	0	2.3641	59.8125	1	0	0	0	43.7286	0	0	23.996	21.6889	29.6801	0	40.6159	84.3013	0	11.7158	238.416	62.2467
learning and memory	283.25	22.8333	29.2405	267.3	1.72222	55.2151	293.253	71.2532	7.16053	118.85	0	66.2698	204.091	25.3783	1.2	84.9495	48.0262	121.74	2.44444	3	3.33333	1698.49	101.044	512.859	188.279	41.0468	304.465	741.04	1037.35	0.233333	43.878	64.2133	43.1296	0	0	5.97333	942.996	0	0	35.85	3611.32	372.342	1.25	982.916	288.389	0	55.2186	47.3167	786.969
choice response	5.5	9.75	0	0	0	0	15	0.25	0	1	0	0	0	0	0	0	0	0	0	0	0	4.4625	7.25	0	0	0	0	0	11.75	0	14.6667	0	0	0	0	0	17.75	0	0	0	26.2	0	0	0	20.2667	0	0	3.3	6.08333
time cognition	7.83333	0	0	0	0.666667	0	33	0	0.03125	12.125	0	2.33333	2	0.333333	0.0833333	0	0	0	0	0	0	17.9218	1.57143	4.66667	0	0	0	34.8778	2.46222	0	0	0	3.625	0	0	0	89.4667	0	0	0	43.8167	2.08333	0	9	76.6778	0	1.75	1.19792	1.06667
visual cognition	86.2858	0	0	12.7426	19	0	266.688	45.015	0.464683	25.6517	0	50.3524	0	63.1303	0.0833333	0	0.5625	0.142857	0	1.5	4.5	216.67	25	1.6	1.6	0	1.22667	19.2539	552.69	0	4.53591	14.2025	22.9042	0	0	0	54.8726	0	0	41.3778	115.19	16.0143	0	271.301	2040.52	50	3.32288	66.9265	75.8041
face cognition	29.5	0	0	0	0	0	10.5833	2.5	2	2	0	0	0	0.888889	0	0	0	0	0	0	0	4.69444	0	6.41667	0	1	0	4.28571	179.422	0	1.53274	0	5.33333	0	0	0	0	0	0	0	60.25	0	0	0	53.4917	0	0	0	0
social gaze	0	0	0	0	0	0	0	0	0	0	0	2.5	0	0	0	0	0	0	0	0	0	16.8472	0	0	0	0.75	0	0	0	0	0	0	0	0	0	0	0	0	0	0	5.16667	0.75	0	1.6	30.4167	0	0	0	0
expression and expression cognition	0	0	2	0	0	0	8.25	1.5	0	0	0	0.125	0	6.33333	0	0	0	0	0	0	0	23.4417	1.42857	0	0	5.66667	0.208333	6.01282	1.75	0	0	3.5	1.25	0	0	0	2.57993	0	0	12.6667	5.77778	41.2073	0	15.9167	26.5357	0	0	7	0.452381
emotion and bias	9.99167	0	0	0.93956	0	33.9722	50.7667	21.175	1.76667	1.41818	0	1.55	15.7167	3.42857	0	0.222222	0	3	0	0	1.0625	296.887	15	29.6583	6.08485	14.7839	58.2585	141.324	22.2252	0	3.60815	3.42857	17	0	0	0	183.284	0	0	133.63	509.118	184.471	0	33.2333	83.7	0	1.66886	1.75	5.36168
introspection	10.3611	0	0	0	0	0	9.20833	0.8	18	0	0	14.6667	0	0	0	0.333333	0	0	0	0	0	12.5639	23.95	0	0	0	0	0.04	0	0	0.25	1.66667	0	0	0	0	6	0	0	0	1.02	5.08333	0	136	7.04	0	0	0	0
imagination	64.25	0	0	3.25	0	0	7.04167	0	0	0	0	0	0	0	0	0	0	0	0	0	0	4.05	0	4.66667	0	0	0	0	2.625	0	0.666667	27.9667	0	0	0	0	0	0	0	0	1.25	0	0	5.70556	7.30833	0	0.166667	7.25	0
body cognition	0	0	0	0	0	0	0	0	0	0	0	5	0	0	0	0	0	0	0	0	0	4.88413	0	0	0	0	0	0	0	0	0	0	0	0	0	0	0.416667	0	0	13.3452	2.73333	11.8333	0	3.41667	23.1	0	0	0	0
action and imitation	1.22222	0	0	0	0	0	63.0556	0	0	0	0	32.9067	0	0	0	0	4.63333	0	0	0	0	138.3	0.428571	0	0	0	0	0	20.25	0	0.36	6.5	2	0	0	0	2.32993	0	0	0	0.5	5.75	0	34.225	45.4976	0	0	0	0.114286
volition	0	0	0	0	0	0	7.32143	0	0	0	0	9.75	0	0	0	0	0	0	0	0	0	26.8333	7.57143	0	0	0	0	0	0	0	0	1.33333	0.04	0	0	0	1.94444	0	0	0	14.0333	0	0	0	3.75	0	6.95833	0	0.04
mother-infant psychology	0	0	0	0	0	0	0	3.5	0	0	0	0	0	0	0	9	0	0	0	0	0	25.7593	0	1	0	0	0	0.766667	0	0	0	0	0	0	0	0	0.333333	0	0	0	0	6.13199	0	3.33333	0	0	0	0	0
emotional activities	7.05556	0	0.392857	8.79286	0	22.5833	47.5	7.29167	0.7	18.5615	0	12	0.6	5.89524	0	0	0.428571	0.291667	0	0	0	453.128	0	11.8333	0	29.4571	1.33333	3.01937	65.3333	0	1	21.5	15.5	0	0	0	56.844	0	0	2.05357	101.856	132.995	0	210.552	7.39444	0	0	1.5	0
cognitive process and related theory, model and mechanism	9.04	0.166667	0.185185	0	0	3.5	9.52381	4.56944	0	0.25	0	55.625	0	0	0	0.722222	0.277778	0.428571	0	0	0	238.745	0.428571	3.75	0	0	0	3	2.23333	0	0.166667	25.0667	13.8833	0	0	0	8.62778	0	0	5.91667	35.7865	30.053	0	23.5734	18.8278	0	1.75	0.888889	0
cognitive abilities	155.769	3.6	14	96.6667	0	11.3333	964.138	61.5083	0	8.65	0	32.9545	0	3.90883	0	0	0	0.166667	18	0	0	235.825	80.6095	48.469	0	3.5	1.33333	2.23615	360.949	22.6667	21.3598	37.4918	10.5667	0	0	2.85	71.1313	0	0	27.2917	245.053	79.4632	0	163.707	474.37	0	15.1417	31.5167	30.9167
brain-computer interface and applications	0	0	0.857143	3.2	0	0	65.9357	15.3833	0	0.15	0	9.16667	0	2.29167	0.972222	0.0666667	0	2.66667	0	0	0	107.631	3.5	1.5	4.5	0	0	4.58333	24.1875	0	5.70833	33.3753	7.5	0	0	0	25.3024	0	0	0.333333	60.6	9.5	0	754.865	150.75	0	3.16667	100.858	132.383
corticospinal excitability	41.75	39.0833	0	11.5625	0.666667	3.5	36.5042	31.1667	0	0.0285714	0	0	0	0	0	0	0	0	0	0	0	89.9917	0	0	0	0	0.0285714	0	0	0	1.53214	18.3917	0	0	0	0	19.9452	0	0	71.3425	79.4476	1	4.66667	151.202	12.75	0	25.75	0	2.70238
muscle and force	0	0.5	17	5.03333	0	0	2.33333	12.25	0	0.75	0.25	0	0	0.291667	0	0	0	0	0	0	0	23.8095	0	0	0	0	0	0	0	0	0.9	45.5701	0	0	0	0	13.0667	2.83333	0	0	0	0.166667	0	27.2833	8	0	0.166667	0	0
motor adjustment	4.2	0	1.375	2.5	0	0	46.0833	13.9694	0	0.0833333	0	0	0	0.169231	0	0	0.5625	0	0	0	0	140.228	0	0	9.5	0	0.507692	0	0	3.66667	0.833333	248.168	0	0	0	0	3.20048	1	0	1.5	0.75	5	0	216.458	15.9417	0	0	5.65278	0
neuro system damage and therapy	0	0	6	23.9203	4.6	16.1923	37.2167	20.2947	0	0	0	3	0	0	0	0.444444	0	1.1	0	0	0	295.025	0	0	2	0	2.10256	0	1.40256	0	2.34461	320.397	0	0	0	7.06667	28.0443	0	6.91667	9.07937	8.46667	9.66667	0	1592.39	14.0833	0	0	5.2	1.66667
sensory-motor integration	56.4	1.98333	20.5	21.9458	42.0667	12.8333	289.713	31.0528	2.58333	11.8976	0	69.1083	4.25	22.3375	0	2	0.633929	0	0	0	0	515.363	14.1333	77.7833	11.7857	0	9.7	15.6667	192.371	0	9.13194	178.822	9.53675	0	0	1.99667	115.773	0	0	98.1746	74.9681	0.844444	14.3333	316.899	1314.71	0	12.7111	59.1167	701.453
therapies	0	5.8	6.66667	30.7	5.1	42.3988	10.0972	0	0.8	0	0	0	0	0	0	0	14.25	0	0	0	0	16	0	0	0	0	0	0	0.25	0	0.025	2.11111	0	0	0	3.16667	10.5968	0	0	44.2357	9.25	0	0	131.731	0.666667	0	0	0	0
brain stimulation	6.9697	3.8	2.2	8.98333	2.5	4.13333	49.0547	5.5	0	13.4833	0	7	0	0.918478	0.5	0	0	0	0	0	0	72.5762	0	43	5.66667	0	1.11508	0.333333	1.83333	0	0	43.5	7.25	0	0	0	39.7699	0	0	115.817	14.9653	9.91667	0	53.4194	9.16667	1	13.8316	22.5333	123.36
eye	0.222222	0	0.666667	12.5833	0.936508	1.5	12.8333	0.416667	0	14.5	0	78.65	0	60.0728	0.0666667	3.5	0	0	0	0	0	5.81032	4.66667	0	0	0	0	0	97.6306	0	2.83333	0.222222	0	0	0	0	6.575	0	0	9.66667	0.5	0	0	25.75	949.621	0	0	0	0.222222
space cognition and coordination in visual system	0	0	0	17.5153	1	6.4	52.6452	3.41667	0	5.26042	0	17.1667	2	16	0	0	0	0	0	0	0	71.631	0	23.75	0	0	0	4.16667	2.5	0	0	5.05556	0.206667	0	0	0	24.5437	0	0	0.5	48	4.75	0	9.48333	233.673	0	0	5.4	89.2588
hearing	0.522222	12.6667	32.5556	389.324	100.597	248.068	39.8056	16.2333	0	11.3333	8.875	32.8333	0	9.58333	0	0.2	0.444444	0	0	0	0	47.4931	0	54.2873	0	0	0.666667	0	0	0	8.10043	0	0	0	0	0	147.248	0	0	7.50476	4.38095	3.86667	0	16.2222	41.559	0	26.5	4.5	0.875
hearing	0	0	0	0	0	0	0	0	0	0	0	0	0	0	0	0	0	0	0	0	0	0	0	0	0	0	0	0	0	0	0	0	0	0	0	0	0	0	0	0	0	0	0	4.33333	0	0	0	0	0
hearing related brain structures	58.5	9.75	0	101.322	0	11.3333	220.728	0.04	0	8.5	0	31.9667	0	0.233333	0	0	0	0	0	0	9	69.881	0	14.6964	0	0	0	20.0278	22.4139	0	15.5079	0	0.833333	0	0	0	117.435	0	0	2	241.858	0	0	0	25.625	0.3	37.6759	8.72222	29.7917
vocal	0	0	0	0	0	0	0.5	0	0	0.0285714	0	26.1648	0	0	0	0	0	0	0	0	0	47.0127	0	1.62727	0	0.133333	1.3619	0	4.01389	0	0	0	0.481481	0	0	0	1.51524	0	0	12.5774	0.254545	0.0625	0	0	2.625	0	0	0	2.53333
music	11.6667	0	0	0.0625	0	0	0	22.3333	0	0	0	0	0	0	0	0	0	0	0	0	0	24.5982	0	0	0	0	0	0	0	0	0.785714	4.5	0	0	0	0	0.266667	0	0	0	0	1.40816	0	1.25	0	0	0	0	0.2
language and speech	12.1389	0	0	0	0	0	18.7333	12.0833	0	0	0	1.16667	0	0	0	0	0	0	0	0	0	46.8878	0	0.875	0	0	0	0	0.166667	0	1.36	0	0.666667	0	0	0	5.66667	0	0	0	0	0	0	4.83333	0.875	0	1.75	0	5.2
evolutionary computation	0	0	0	8.5	0	0	84.9167	0.666667	0	0	0	4.33333	0	4	0	0	0	0	0	0	0	16.5306	1	0	0	1	0	0.875	0	0	0	0	0.666667	0	0	0	6.22222	0	0	0.125	4.875	0	0	13.2976	9.25	0.3	2.16667	1	0
dynamic	12.7917	0.5	0.4	24.4167	4.66667	0	14.525	1.2	0	0	0	0	0	0	0	0	0	0	0	0	0	13.4667	0	0	0	0	0.75	0	59.104	0	0.25	2.66667	0	0	0	0	16.85	0	0	0	0.333333	0	0	1.11111	49.2226	0	0	24.2222	1.57262
mathematics	0.520833	1.07143	4.16667	6.06454	0	1.4	35.9167	2.33333	0	0	0	0	0	0	0	0	0	0	0	0	0	11.6667	0	0	0	0	0	0	8.4	0	0.125	0	0	0	0	0	17.3604	0	0	0	0	0	0	99.244	69.8214	0.3	2.17143	27.2333	2.5
mathematics	2.49167	10.5	17.6667	10.5583	0.75	1.4	3.55049	1.9	0.03125	0.09375	0	3.5	0	5.85	0	0	1.2	0	0	0	0	50.0708	0	0	11.5	0	0	8.25	2.2625	0	0	0.75	0.333333	0	0	1.5	12.1829	0	0	9.25	0.770833	12.2768	0	59.3267	51.9	0	7.275	53.3424	2.33333
neuro network modeling	1.83333	20.25	4.33333	15.0625	4.6	0.166667	193.681	0.222222	0.4	1.26042	0	28.8333	0	0	0	0	0	0	0	0	0	58.294	0	7	0	0	0	0.833333	41.8167	0	0.0833333	0.6	13.6071	0	0	0	27.6127	0	0	51.7083	40.6667	0	0	31.8333	343.972	1	19.9025	101.318	80.1958
machine learning	24.6333	9.65	17.25	71.6595	0	0.833333	28.2598	19.4917	1.03968	8.06818	0	32.537	0	1.16	0	7.67857	0.0833333	15.0917	0.380952	0	0	99.944	0	1	8.25152	3.33333	1.98639	1.375	71.0619	0	2.875	15.8889	25.37	0	0	0.25	6.90585	0	0	9.67857	17.125	15.9167	0	230.516	185.091	0	1.67417	32.3167	29.5647
vocal behavior and birds	1.25	0	0	34.825	0	0	0.4	1	0	0	0	10.455	0	0	1.3	0	1.88889	0	0	0	0	176.4	0	0	0	0	0	0	3.03333	0	0.6	0	0	0	0	0	40.63	0	0	0	55.0417	42.3752	0	10.5	3.41667	0	3	1	9.66667
interactive behaviors	10.4583	0	2	18.7753	0	13.375	9	5.825	0	77.6083	0	62.0631	11.9	0	0	1.26667	100.433	26.1607	0	0	0	917.065	0	0	12.3611	133.126	57.6124	45.7458	4.66667	0	5.28889	1.71429	8.93452	0	0	0	121.2	0	0	10.7	67.3293	408.8	0	62.2	1.33333	0	0	0	31
psychological stress and related terminologies	18	0.5	7.33333	24.8241	19.5333	185.017	63.6873	17.5375	0	0	37.2917	27.8409	5.56667	32.6444	0	22.1167	40.3312	69.7917	2.06667	0	3.875	307.645	5.83333	100.367	26.5263	0.02	223.51	197.279	28.4844	0	13.416	0	2.20942	0	0.222222	0.657407	167.872	0	0	35.8008	286.242	2399.64	0	12.731	0	0	0	0	0
event-related brain potential and brain regions	29.4583	24	0	0	0.25	0	93.2167	0	0	0	0	0	0	0	0	0	0	0	0	0	0	9.02381	0	10.6667	0	0	0.583333	0.5	24.6667	0	4.875	0	1	0	0	0	0.786967	0	0	0	7.5	0	0.0601504	20.3518	29	0	0	3.83333	0
mental disorders	4.55556	0	0	12.5802	0.272727	33.6112	25.8609	24.2222	0	3.04286	0	2.79167	1	0	0	21.0729	1.5	0	0	0	0	467.514	5.66667	23.7917	13.0787	21.2025	40.5484	59.3976	6.16291	0	3.70278	4.67034	30.05	0	0	0	113.548	0	0	0	73.4804	92.1401	0	122.922	16.3167	0	1.1	31.3	0.1
addiction, psychoactive drugs and reward system	61.6923	11.6167	86.3806	1712.94	87.9976	373.083	169.028	82.5778	22.2188	36.1198	0	80.3818	60.8108	30.8076	0	65.6058	79.8688	161.539	0.166667	0	286	1780.5	56.397	237.493	835.729	40.7742	276.14	113.023	305.396	47.5399	3.76101	307.597	22.6892	4.16667	0	8.73333	1382.89	0	3.92708	245.709	7252.8	681.184	25.8768	243.117	114.167	0	26.9226	50.6857	68.8958
mental disease, mental stress, and related terminologies	39.5429	0	10.9167	140.137	9.08333	180.865	161.821	108.09	0	10.3929	0	25.2833	32.3167	32.6833	0	33.2349	3.63333	24.7833	0	0	3.875	646.105	16.96	81.32	17.6806	80.8842	55.2528	211.851	3.25891	17.5	11.8743	6.64951	32.2635	0	0	0.657407	156.206	0	0	9.22619	476.017	1311.51	0	639.526	17.3583	0	0.583333	3.63333	0
cognitive and emotional status evaluation methods	0	4.5	0	0	0.416667	0	22	13.6667	0	0	0	0	0	0.0142857	0	0	7	0	0	0	0	13.1667	0	0	0	0	0	0	0	0	0.333333	5.59091	0	0	0	1.5	0.307801	0	0	3.5	4.66667	0	0.0601504	242.588	1.55	0	0	0	7
cognitive and emotional impairment	9.31111	2	40.4458	84.8306	5.33333	149.784	14.0208	14.0208	0	0.138889	0	0	0.285714	0	0.0428571	8.65	0.492424	0.758333	0.589286	0	0	128.66	0.428571	25.5958	2.51687	4.78556	92.5719	7.88333	144.48	7.83333	19.3879	27.2535	1.18278	4.16667	0	7.13413	135.843	0	0	12.948	63.3278	114.777	4.16667	379.241	14.0417	0	0.509804	0.176471	0
health degree tests	0	3	0	0.714286	0	12	1.33333	22.7083	0	0	0	0	0	0	0	0.75	0	0	0	0	0	13.4319	0	0.666667	0	0	0	0	5.57143	0	3.45238	15.4352	0	0	0	17.3333	0	0	0	2.5	2.5	4.58333	0	241.326	14.4167	0	0	0	0
cognitive ability tests	85.8333	0	0.928571	56.2798	0.625	49.6379	18.6972	27.7	0	0	0	0.25	0	0.0448718	0	3.5	0	0	0.375	0	0	31.9028	16.8464	8.5	0	0	9.33333	16.4167	8.85	0	2.33333	4.66667	0	0	0	1	47.1667	0	0	0	3.78393	30	2	174.831	6.5	0	0	0	0
cohort study	0	0	6.56667	24.1083	0.174603	3.83333	4.41667	10.6527	0	0	0	8.275	0	0	0	37.4345	0	0	0	0	0	4.66667	0	3.66667	0	0	0	5.16667	0	0	4	20.7175	0	0	0	12.9375	3.39744	0	0	16.7222	28.4167	10.519	0	136.869	1.54167	0	0	9.5	4
cohorts	14.75	0.583333	11.3667	143.26	6.04444	27.8	11.375	220.828	0	3.43333	0	8.96667	23.8267	7.85238	0	46.2	9.77154	16.4171	1.98864	0	0	51.6601	0	1.27143	30.785	1.9119	51.1001	7.59524	13.9839	0.267857	1.8125	68.1176	0	0	0	2.65741	104.723	0	0	7.3	71.0444	61.1012	1.12682	145.498	6.25	0	0	0	0.819444
public health	1.5	0	4.24762	43.8622	1.1873	15.95	14.5833	45.3127	0	0	0	35.3417	0	1.6	0	48.9151	0.25	25	0	8.5	0	92.7521	0	8.33333	1.625	0.222222	7.49643	0	0	0	0.0666667	14.2556	15.8	0	0	9.28	31.5994	0	0	0.0666667	44.3792	60.4251	0	588.091	7.91667	0	0	0	0
publication	2.5	0	26.5119	19.0893	9.41667	16.713	5.41667	35.9	0	5	0.05	8.58333	0.214286	0	0	1	6.42857	6.97222	0	0	0	17.1262	0	0	0	0	0	0	3.175	0	0	31.2889	0	0	0	0	7.38462	0	0	12.25	8.69722	0.716667	0	141.919	20.9917	0	7.75	0	0
cognitive behavioral therapy	0	0	0.75	0	0	0	3.79167	102.65	0	0	1.41667	0	0	0	0	0	0	0	0	0	0	12.7667	53.5119	0	0	0.333333	1	11.3233	0	0	0	7.3303	0	0	0	0	0.583333	0	0	4.83333	39.295	117.622	0	438.633	0	0	0.166667	0	0
social research	0	0	0	0	0	0	0	4.8	0	0	0	0.142857	0	0	0	0	0	0	0	0	0	2.98056	0	0	2.33333	0	0	29.2738	4.75	0	0	1.33333	0	0	0	0	0	0	0	1	14.2439	0.4	0	57.5417	73.8317	0	0	1	0
regional health condition evaluation	2.75	0	0	3.66667	0	13.0196	0.125	0.916667	0	0	0	0.111111	0	1.85952	0	1.66667	0	0	0	0	0	5.08333	0	0	0	0	0	0	0	0	0	0	0	0	0	0	0	0	0	7	0	4.93333	0	33.8333	0	0	0	0	0
health care management	0	0	0	0.136364	20	0.214286	2	10.8333	0	0	0	0	0	2.44444	0	8.85513	8.77778	1.4	4	0	0	26.6639	0	0.5	0	2	0	0	0	0	0	10.275	0	0	0	3.58333	2	0	0	7.23333	4.10476	8.58333	0	506.183	0.5	0	0	0	0
educational psychology	0	0	7	0	0	0	0	3.2	0	0	0	4	0	0	0	2.5	0	0	0	0	0	12.6083	0	0	0	0	0	0	1.2	0	6.5	2.5	7	0	0	0	0	0	0	0	29.3269	2.75	0	27.625	17.5	0	0	0	0
social network research	0.666667	1.8	0	0	0	0	0	0	0	0	0	0	0	0	0	2.63095	0	0.142857	0	0	0	0.269841	0	0.5	0	0	0	0	0	0	0	0.28125	3.125	0	0	0	0	0	0	4	0	4.83333	0	65.7222	0	0	0	0	0
cost analysis	0	1.33333	0	0	0	0	1.5	7.7	0	0	0	0.75	0	0	0	0	0	0	0	0	0	16.75	0	0	0	0	0	3	1.25	0	0	25	0	0	0	5.4	0	0	0	0.25	3	2.45	0	61.25	20.4167	0	0	0	0
health related social research	12.3036	1	0.866667	57.0214	66.3274	60.4583	28.2333	10.4167	0	17.8	0	1.71528	0	0	0	4.2	14.0714	0	0	0	0	65.5813	5.875	0	0	0	5.75	0	3.19167	0	6.6	12.5	3	0	0	7.66667	12.6441	0	0	0.333333	38.3429	16.5833	0.357143	38.1413	7.44444	0	2.96667	0	0
name of health related research fields	152.487	26.8982	81.1393	527.334	145.911	91.8059	125.923	130.67	3.45	112.093	0	23.5155	22.5618	2.5219	0	5.8448	17.7532	6.91987	3.03929	1.83333	0	1113.86	1.64872	76.235	10.4636	10.5797	25.7556	35.7571	75.1638	1.1	47.375	65.6012	88.9931	22.8571	0	49.1985	162.105	1.5	3.25	55.6293	202.956	170.375	6.69048	475.701	127.147	0	106.246	36.7083	124.038
model organism	0	0	1.52564	15.5655	7.60714	19.6889	9.83333	13.1	4.5	6.26846	0.192308	4.175	0	0	0	0.125	1.13651	0	3.31548	0	0	79.2345	0	1.33333	0.5	0	0	2.66667	65.9768	0	0.229167	0	45.6667	0	0	8.57143	69.8453	0	0	0.333333	24.681	0.2	0	15.9524	2.975	0	0	3.5	0
mutant	52.9111	7.06667	11.0952	351.088	71.0167	72.0175	20.6467	40.7411	0	3.78	2	7.2	1.75	1.07031	0	0.571429	15.0833	5.5	11.6833	0	4.5	240.769	0	52.9333	32.9959	10.3986	32.1857	51.4809	32.4318	3.25	7.10462	38.8545	15.8093	0	0	17.6	398.438	2.83333	0	86.4444	177.668	21.5167	0	39.2778	18.7942	0	0.506667	0	81.9528
florescent tools	36.8056	25.1667	11.2357	176.819	16.2639	27.9869	62.6071	2.91667	1.5	17.6875	0	11.1389	0	16.5	0	11.75	23.6389	10.1167	1	0	0	159.309	8	0.533333	0.76	0	0.694444	5.11111	7.97563	0	1.46571	1.305	3	0	0	5.77976	170.099	0	0	21.9778	24.7252	0.8	4	73.1667	10.7186	0.125	18.8736	4.9	7.41002
gene modification and investigation tools	34.7786	13.25	3.75	94.0512	13.131	2.91667	25.2028	6.24643	0	1.72222	0	7.56389	0	2	0	0.25	17.5853	6.05556	5.65278	0	0	127.806	0	0.25	11.3611	0	4.25	0.25	4.29167	0	0.361111	1.06319	3.5	0.1	0	7.43333	64.8135	0	0	2.80224	29.0931	0	0	64.6095	46.4333	0	7.77778	0.625	0
vertebrate zoology	64.6175	31.2089	48.0509	589.167	105.75	156.943	225.431	75.5643	1.45238	0.903205	4.375	150.466	84.6784	24.131	0	35.8429	66.0869	22.3917	1.44444	20.9333	0.5	989.014	1.6	28.4394	67.6168	106.367	84.6881	102.698	274.254	21.9111	109.558	37.5952	18.8962	0	0	113.926	307.201	0	14.7664	353.124	804.301	261.538	22.5833	1163.37	235.084	0	68.865	51.8429	425.331
rat disease model	0	0	0	109.189	0	58.8611	0	5.44444	0	0.0461538	0	0	5	0	0	9.43333	5.92424	3	0.571429	0	0	12.4833	0	0	3.79167	0.111111	19.1369	0	9.75	0.133929	0.1	1.5	14.1667	0	0	0	39.3624	0	0	95.703	8.63393	3.9	0	5.33333	11.5	0	0.6	0	13.4
rat strains	0.833333	13.8333	12.3333	114.262	84.0845	261.435	10.247	13.6633	0	3.30857	5	0.125	47.0028	24.6667	0	1.73333	41.1913	13.75	0.208333	0	0	267.533	3.66667	19.3448	86.9232	37.6265	77.2239	92.9431	83.2794	0.116667	18.482	27.147	2.19823	0	0	61.5548	164.923	0	0	33.5556	190.753	123.374	2	157.283	6.61905	0	0.535714	2.9	14.4762
agriculture and plants	27.4375	0	5.09286	98.1056	1.3	18.0278	0	15.1667	4.04375	8.30208	0	32.7917	0	0	0	34.3889	0.875	0	0.25	0	0	42.9262	0	0	1.5	0.428571	1.5	0	5.46528	0	1.1875	0.166667	0	0	0	0	25.8294	0	0	0	17.1341	17.1845	0	18.4762	5.5	0	0	0	29.5
olfactory	32.7476	1	0.75	124.197	11.7556	42.5	205.581	7.63214	115.371	94.7394	0	24.4405	8	0.669231	0	11.375	0.611111	4.66667	53	0	0	400.984	0	0.25	0	2.10909	10.4183	21.7	14.2491	0	3.47698	0.387413	5.33333	0	0	0	209.459	0	0	0	86.1164	107.321	0	6.55	79.55	0	11.3405	4.69196	22.1815
taste	43.6667	25	215.104	23.6833	63.975	17.4238	43.6167	0.15	30.3333	15.7388	0	2.75	0	1.23148	0	61.625	0.4	30.75	16	0	0	229.833	0	1.66667	2.45	0	0.5	0	3	0	0	0	0	0	0	0	74.2099	0	0	2.79167	53.7556	2.33333	0	0.0816327	3.34375	0	1.83333	1.83333	4.08333
insectology	10.3333	28.9667	0	44.9167	0	2.5	63.7333	12.9167	22.4934	156.158	0	41.1333	0	18.7976	0	0	0.875	0	0	0	0	618.861	1	8.53333	11.8889	1.0625	6.05833	2	0.866667	0.375	44.8128	19.9583	6.76667	0	0	1.33333	94.9358	0	0	66.0271	37.45	252.875	0	17.0833	170.86	0.1	1.41905	0.833333	33.7647
invertebrate zoology	45.7135	0.954167	20.0833	230.642	20.9547	111.117	33.3333	108.814	124.958	430.317	0.25	10.5833	0.333333	0	0	0.333333	14.6071	0.333333	1.66667	0	0	450.755	0	3.25	3.73333	5.83333	12.1167	0	0.9	0	3.00794	14.8583	17.0833	0	0	0	94.0784	0	0	19.9056	30.0264	5.13889	0	0	97.625	0	0	0	6.92063
organism categories and evolution	106.21	5.025	30.6667	528.767	103.326	203.683	57.7889	119.087	10.6625	132.355	9.15	277.976	0	2.83333	4.66667	21.525	8.63056	39.3778	0	0	0	656.103	0	12.1667	8.37698	6.5	24.2452	22.7667	7.53333	0	0.748148	29.125	9.36667	0	0	0	148.773	0	0	35.8333	87.182	151.229	0	55.95	332.989	0.833333	17.9603	15.7063	19.7216
structure	29.1714	11.7	1.2	196.75	32.5616	56.5405	53.6468	4.8114	0	0.108333	0	1	0.16	0	0	0	8.2695	0	0	17.5	0	46.2792	0	0.75	2	0	0.816667	0.6	11.6667	0	0	0	0	0	0	0.285714	36.329	0	0	28.1583	8.76667	5.22381	0	90.8	41.4825	2.25	6	0.25	2.52619
structure activity relationship	30.5	0	0	28.4	14.5	7.11111	17.0833	8.1875	0	0	0	0	0	0	0	0	0	0	0	0	0.6	14.4911	0	0	0	0	15.7486	0	8.60667	6.4	0	0	0	0	0	0	10.0635	0	0	0	6.5	0.194444	0	0	4.7	0	0	0	0.0666667
drug design	0	0	0	42.5041	16.3357	23.2024	29.3333	53.1667	0	22.3267	0	0	0	0	0	0	0	0	7.66667	0	0	11.264	0	0	0	0.5	0	0	1	0	0	0	0	0	0	0	2.20887	0	0	10.5	0.333333	0.2	0.5	19.1548	1	0	4.5	0	0
screening	0	0	0	41.2307	49	0	58.3333	62.7778	1.9	0.8	128.75	0	0	0	0	0	0	0	0	0.6	0	14.0917	0	0	1.16667	0	11.5833	0	0	0	0	0	0.166667	0	0	0	0.758929	0	0	39.1333	0.166667	1	0	1	0	0	1	0	0
mimetic peptide	2.2	0	1.81481	80.5667	8.5	1.42857	1.41667	0	0	0	0	0	0	0	0	3.475	1.225	0.780556	0.45	0	0	20.6583	0	0	0	0	0	0	0	0	0	0	0	0.507407	0	11	8.42209	0	0	19.75	0	23	0	0.6	0	0	1	0	81.8
antisense oligodeoxynucleotide	0.166667	0	0	25.5381	0	2.31667	0.386364	0	0	0.266667	0	11	4.5	0	0	0	0	0	0	0	0	1.45	0	0	0	0	0.5	0	5.07083	0	0	0	0	0	0	0	3.01984	0	0	3.33333	0	0	0	19.5	0	0	0	0	0
driving	4.25	0	0	22	0	6.25	4	0	0	0	0	10.25	0	0	0	0	0	0	0	0	0	1.5	0	0	0	0	0	0	0	0	0	1.83333	0.666667	0	0	0	0.125	0	0	0	3	0	0	18.4667	0	0	0	1.16667	0
regulation network	13	0	2	27.5	0	0	41.9444	9	0	0	0	0.142857	0	16.75	0	0	0	0	1.66667	0	0	42.8107	0	0	0	0	0	0	47.6667	0	0.229167	0	0	0	0	1.49074	27.8875	0	0	0	1.33333	15.4625	0	45.7417	46.3095	0	5	5.44444	0.75
interaction network	3.83333	0	11.3333	11.0667	24.6667	11.8333	2.875	9.5	2.8	0.65	0	0	0	2.87037	0	0	0.2	0	0	0	0	52.9679	0	0	0	0	0	0	0	0	0	0.2	5.33333	0	0	0	4.20694	0	0.32	0	0	2.62857	0	4.39583	8.93333	0	0	0	1.27
knowledge engineering	0	0	0	0	0	0	0	13.6167	0	0	0	0	0	0	0	0	0	0	0	0	0	0	0	0	0	0	0	0	0	0	0	0	0	0	0	0	0	0	0	0.111111	0	0	0	0	0	0	0	0	0
interaction network	49.0833	15.5333	2.5	129.272	39.4167	50.7667	65.9431	16.25	0	0.666667	0.55	0	0	0.0625	0	0	0	0.75	11.5	0	0	9.43333	0	0	0	0	0.133333	0.2	1.35	3	0.0625	0.166667	0	0	0	9.46667	2.00667	0	0	13.8111	2.21429	2.4697	0	33.1833	13.3333	0	0.266667	7.5	0
interaction network	0	0	0	0	0	5.16667	0.666667	0	0	0	0	0	0	0	0	0	0	0	0	0	0	0	0	0	0	0	0	0	3	0	0	0	0	0	0	1.75	0	0	0	0	0	0.125	0	0	0	0	0	0	0
bioenergetics	0	0	52.0458	104.38	102.062	606.075	66.3333	13.5611	0	1.25	0	0	15.5833	0	0	12.625	1.25	88.8167	11.3333	0	0	15	0	0	0	0	0	0	0.777778	0	0.302857	0	0	0	0	6.08333	25.73	0.8	0	2.8	30.9125	0.5	0	72.7333	0.175439	0	0.85	0	0.85
signal transduction terminology	193.668	53.0833	10.9083	515.63	45.3333	218.104	157.399	20.8444	0	24.3542	0.375	1.44444	0	0	0	119.7	31.65	120.683	61.8667	20.9333	0	75.1806	0	1.11111	0	0	1.525	8.75	5.43333	0	0	0	0	0	0	0.160714	96.3691	0	0	39.8833	13.9435	22.7484	0	26.3535	40.5214	0	23.0433	0	0
terminologies	18.3122	0	49.0352	167.173	64.5992	48.0492	42.203	24.7576	0	0.708333	0	18.0625	0	0.428571	0	0	20.75	2.10714	0.333333	1.66667	0	101.538	0	8.26667	0	0	4.375	88.4139	13.2083	0	2.5	5.05	1	0	0	2.5	35.8801	0	0	2.45	235.958	5.32857	0	150.051	45.3389	0	1.25	0	0.0952381
genes closely related to sequence and transcription analysis	4.55	0	10.75	17.5636	0	30.0952	5.95	0.333333	0	0	0.25	1.375	0	0	0	36.4667	31.5333	32.2833	1.55	0	0	41.669	0.1875	52.1907	9.33889	0	17.5161	2.64028	1.28472	0	5.5625	4	0	0	0	0	8.78115	0	0	11.0667	21.8027	20.9312	0	6.16667	0	0	0	0	0
sequence and transcription analysis	44.8056	11.5	18.4345	273.044	37.4452	127.51	43.647	109.93	0	21	0	20.2167	0.466667	0	0	57.0252	6.86905	9.15238	10.5	0	0	144.808	1	144.783	2.84069	3.44078	10.441	5.28333	0.282766	0	2.16667	23.8204	2.23016	0	0	4.14286	46.9749	0	0	10.119	23.8996	188.695	3.75	182.065	11.05	0	1.41667	9.77778	1.41667
sequence and transcription analysis	394.795	13.9375	61.7048	508.719	161.593	114.19	93.7667	260.747	0	68.451	24.75	113.788	1.20556	10.0681	4.66667	53.1083	98.4917	6.41627	0	0	9	347.608	0.9	10.0231	7.37599	3.75	45.8629	23.3709	29.5161	0	8.92619	6.6441	7.87608	0	0	9.38333	135.21	0	0	71.9778	200.913	190.19	2.93333	326.053	48.6151	0	1.125	3.08333	14.7278
cognitive elements description	47.3912	2.45833	16.9429	215.559	5.5	82.5885	147.27	317.936	1.4	36.3444	2.83333	45.8732	284.293	0.930952	0	71.0177	33.2069	18.9333	2.33333	1	1.125	372.121	0	38.5321	31.1763	6.99206	59.7988	27.706	195.836	0.8	10.8893	24.9989	0.333333	1.33333	0	60.3333	158.416	0	0.1875	134.433	227.289	369.951	0	158.757	23.3817	0	5.75794	0.333333	3.33333
cognitive elements	84.0417	0	0	11.3444	0	0	23.7833	9.08333	0.2	12.65	0	1.75	0.466667	7.05	0	0	3.57143	0.333333	0	0.166667	0	263.061	0	2.275	9.44444	104.6	1.8	36.5278	4.28333	0	0	0.3125	0	0	0	0	11.8885	0	0	0.777778	63.3407	52.2306	0	31.1167	39.6417	0	2.25	0	0.25
brain regions and neurons	14.9333	17.6667	77.6015	369.9	66.7639	73.856	32.5389	27.6667	0	0	0	3.03333	3.3	1.33333	0	0	0	0	0.458333	0	0	23.1042	0	2.5	0.296154	0	3.42564	1.83333	2.12949	11.2	0.559524	0.1	1.375	0	0	51.1746	46.5243	0	0	17.1	2.29167	40.8	5	80.0971	14.5833	0	41.8738	25.8804	627.833
microglia/macrophage activation	8.4	10.0833	14.2109	156.724	16.3565	104.233	10.8861	13.5889	0	0.3	0	0.8	0	0.666667	0	8.83333	0.0714286	0	0	0	3.46667	32.781	0	1.77381	1.57381	0	7.38182	0	16.7259	0	9.47679	0.902564	0	0.733333	0	125.2	39.5908	0	0.5	110.847	10.9903	1.59762	4.79167	299.14	1.15	0	2.59744	0	0
brain regions, neurons and neurogenesis	16.575	0.5	122.142	583.035	23.9667	12.6455	227.515	5	0.428571	0.229274	0	1	12.3619	0	2.78571	22.2992	0	1.55556	0	0	43.8602	100.663	0	0	0.0833333	0.6	48.2333	48.9933	192.368	0	1.32801	3.70397	0.666667	0	0	2.07143	93.9922	0	0	2.68155	76.9361	60.4972	0	215.711	0	0	14.5466	3.11389	0.833333
neuroprogenitor cell and neuron repair	94.1024	45.1833	376.826	1134.28	42.3822	143.012	212.403	7.78571	0	6.73077	0	0.09375	0.333333	0.375	0	4.1125	20.5857	0	0.0714286	0	3.84615	129.194	0	0.833333	3.25	0.109091	30.0666	0.222222	63.8408	0	1.00675	47.8067	4	0	0	42.0831	79.1118	3	2.16667	4.35119	0.0833333	0.444444	0	551.038	3.90476	0	91.2131	0	0
neuron growth related genes	3.31349	5.5	14.3333	197.913	0.76	186.008	26.2791	14.85	0	0	0	1.44444	2.42857	6.45833	0	0	34.9659	67	0	0	7.2	9.20675	0	3.33333	0	0	19.1884	2.72222	66.9044	0	3.22294	2.83333	0	0	0	18.5667	36.6516	0.0952381	0	13.7667	11.7917	18.4762	1	190.76	0.75	0	1.16667	0	0
myelin	152.533	25.2381	8.84524	237.501	14.625	38.4977	13.6667	11.8667	0	0	14.2857	0	0	0.708333	0	5.8	0.767857	0	0.166667	0	0	146.792	0	4.25	0	0.166667	7.77778	0.222222	14.5111	0	0.188889	3.6	0.0833333	0	0	1.5	61.2585	0.5	0	30.2667	3.4	2.44444	0	225.476	0	0	8.25238	0	0.577778
intracellular traffic	6.18333	15.5119	4.5	354.218	24.7083	55.55	29.7583	6.47664	0	0.140476	1.16667	0.0277778	0	0.0703125	0	0	12.0704	0	12.5	0	0	63.7727	0	0	0.18	0	0.417529	4.83333	38.3273	0	0.05	0.0714286	0	0	0	7	61.6331	0	0	14.9143	2.42909	25.4	0	17.3083	30.3333	0	42.2071	0	0
lysosomes	21.3806	21.2	463.965	2313.4	998.378	1582.18	116.675	109.007	0	2.0119	14.9524	0	1.25	0	0	26.6857	41.388	9.16667	44.069	0	0	6.66667	0	0	0	0	0.36859	0.0277778	0.0740741	0	1.55026	7.77692	1.16667	0	0	46.969	100.566	0.8	0	27.9762	0.875	14.931	0.5	187.732	0	0	0.916667	0.35	0
lipid modification	3.5	0	0	30.5625	0	0	0.333333	0	0	0	0	0	0	0	0	0	0	0	0	0	0	0	0	0.0416667	0	0	0.0833333	1.83333	0.0416667	0	0	0.0416667	0	0	0	0	1.73036	0	0	4	0	2.33333	0	1	10.475	0	0.330357	2.33333	0
plasma membrane	0	72.65	12.8679	70.7745	34.3357	70.8992	3.88636	2.66667	0	0	0	0	1.16	0	0	0	0.166667	0	0	0	0	0	0	0.375	1.11111	0	0.375	0	0.67619	0	1.11111	0	0	0	0	35.8125	51.888	0	0	17.4	35.8125	3.075	5.33333	11.9583	64.3125	0	1.34921	0	0
cell communication	3	0	7.8702	117.308	0.353535	48.4667	49.1722	16.35	0	0	0	0	0	0	0	3.5	1.25	0	0	0	0	13.3393	0	0	0	0	0.439394	0.8	0	0	0.362013	0.724026	0	0	0	5.33333	8.7817	0	0	3	0.466667	0	0	36.2619	1.33333	0	0	1.33333	30.8929
cell shape, polarity and movement control	140.182	172.21	95.2004	1090.82	85.7869	126.363	864.678	75.2032	0	60.5641	16.4375	2.84375	17.1667	1.125	0	0.4375	15.2804	0	15	0	0.8	143.118	1.25	2.2	0.305	2.66667	1.6487	20.5799	19.0702	2	2.69375	30.943	39	0	0	271.545	122.501	0	0	91.7135	9.16667	44.4573	24.7333	543.803	121.006	0	12.1762	2.75556	0
membrane and signaling protein types and domains	0	3.55	0	56.625	0	4.275	5	0	0	0.666667	0	0	0	0	0	0	0	0	17.6667	0	0	21.5	0	0	0	0	0	0	0	0	0.05	0.0142857	0	0	0	0	1.69534	0	0	11.3333	0.55	0	0	4.3	0	0	0.451587	0	0
cell surface signal transduction	5.25	3.25	3.71429	248.747	2.66667	6.70521	25.4944	5.34747	0	0.9375	0	0	0	0.144387	0	0	1.66667	0.75	34.275	0	0	45.9852	0	7.71429	0.310823	8.34048	1.61026	8.58333	5.24792	0	0	1.5	0.0833333	0	0	12.75	39.3307	0	0	29.0472	2.05494	7.65	0	31.869	14.0714	0	0.47619	0	0.288889
synapse signal transduction	0	9.75	0	18.5811	0	0	2.33333	0.4	0	0	0	0	0	0	0	0	0	0	0	0	0	5.16667	0	0	0	0	0	0	0	0	0	0	0	0	0	0	13.5244	0	0	0	0.25	0	0	10.3238	1	0	0	0	0
synapse	94.8921	929.404	57.875	207.091	67.3214	67.5532	254.851	36.4583	0.912879	23.0875	0	1.12778	0.2	7.16667	0.0428571	0.9	0	4.6	111.754	0	0	236.214	0	17.85	28.4764	3.73451	31.3811	54.0446	71.9372	0	9.09968	10.6375	48.1667	0	3.05556	3.2	129.069	5.58333	4.88571	79.1482	79.0989	25.4484	13.25	110.528	32.0458	0.5625	68.2251	13.6667	4.44
neuronal outgrowth and synapse formation	133.074	454.393	100.5	618.805	29.7437	132.364	310.789	18.25	0.787879	28.4046	0	29	13.425	4.03704	0	2.25	46.3333	0	0	0	2.4	170.94	0	26.6667	3.59118	0.393056	27.9112	33.1341	35.4026	0	29.9354	10.5902	22	0	0	17.6583	194.602	2.5	0	90.8261	103.47	65.8254	152	612.942	36.5286	0	127.374	1.51667	20.5667
modulation of immune response and other cell actions	44.175	20.225	590.886	2853.23	313.973	3950.52	114.566	127.685	0.166667	27.3833	45.6447	40.9683	27.55	6.01852	0.5	145.147	215.861	39.3603	6.54048	67.5786	23.3267	443.085	0.5	45.25	26.2873	5.95	126.335	8.67361	222.055	3.66667	51.8392	67.3767	104.985	3.39545	0.803066	489.788	591.708	0.5	12.1425	471.805	162.454	310.999	141.129	2925.02	32.6278	0	58.6987	0.101709	0.736395
cells	49.225	12.5333	94.2869	1498.67	69.3745	137.515	30.1351	40.2701	0	1.08333	0	18.0403	6.11111	2.6	0	32.325	37.7643	0	3.27143	0.0333333	0	19.8548	0	24.5	0.738095	0	37.9735	0	17.8917	0	4.97835	6.29859	0	0.806061	0	250.748	269.235	0	1.41667	160.937	22.8373	67.5119	8.78788	759.235	3.58333	0	19.6224	0	0.222222
immune system related genes	45.1833	9.49286	354.832	868.332	39.2418	180.481	6.50444	46.5655	0	0	0	4.33333	0	1.0625	0	8.45833	26.1223	17.4295	13.3393	0	0	63.0879	0	5.33333	0.904762	0	9.08333	2.71111	27.2107	1.95833	4.92644	3.35	0	0.733333	0.222222	43.4888	111.679	0	0.533333	199.125	19.1083	47.1825	37.3333	422.523	7.25	0	10.3738	3.97143	0
galectin	0	3	0	24.3968	0	0	0	0	0	0	0	0	0	0	0	0	0.6	0	0	0	0	4.33333	0	0	0	0	0	0	0	0	0	0	0	0	0	0	10	0	0	0	0	0.5	0	8.58333	0	0	0	0	0
antimicrobial peptide	0	0	0	1.5	0	0	0.45	0	0	2.125	0	0	0	5.625	0	0	0	0	0	0	0	0	0	0	0	0	0	0	0	0	0	0	0	0	0	0	1.01667	0	0	0	0	1.75	0	0	0	0	0	0	0
cell growth control	10.5167	0.111111	33.1833	136.705	2.5	89.4881	0.75	0	0	0.111111	0	0	0	0	0	48.7917	3.68056	0	0	0	0	7.53214	0	0	0.111111	0.357143	0	0	5.625	0	0.04	0	0	0	0	7.33333	6.8521	0.0952381	0	2.10635	19.3125	0	0	53.398	0	0	0	0	0
cell surface markers	0.0634921	0	24.6367	121.467	13.9722	10.0833	12.6	3.66667	0	0	0	0	0	0	0	0	1.5	0	0	0	0	15.35	0	0	0	0	0.86	0.309524	14.8695	0	0.56	0.459524	0	0	0	6.16667	11.8121	0	0	0.340278	1.5	0	0	58.45	0	0	0.97619	0	0
cell migration and growth control	31.5556	0.6	44.9179	885.654	9.9513	24.5608	57.9548	10.5631	0	0.166667	0	0.25	6.25	0	0	0.839286	2.80833	0	2.85714	0	0	41.575	0	0	2	0	1.61389	0.05	15.8712	0	1.87599	0	0	0.733333	0	30.757	40.8798	0.0714286	0	85.3119	65.2167	2.05357	1.43333	119.036	9.625	0	11.3333	2.57143	0.05
pathways related to cell interaction in development	165.326	17.3	30.1357	1221.78	137.862	34.7941	286.342	71.6201	0	1.00667	23.25	2.8619	0	2	0	4.25	26.8078	1.28571	1.37963	0	0	25.0111	0	0	0.583333	0	6.68909	0.52381	0	0	3.19008	0	0	0	0	52.8176	48.4643	0	0	21.2679	0.4	2.19048	13	55.3903	3.26667	0	5.35714	0	0
reelin signaling	0	0	10	24.4	0	1	0	0	0	0	0	0	0	0	0	0	0	0	0	0	0	1.71667	0	0.866667	0	1.07727	0	0	0.35	0	0.35	0	0	0	0	4	1.74683	0	0	0	0	1.2	0	0	0	0	0	0	0
growth factors	10.566	29.7262	114.251	258.429	104.083	49.0286	61.2025	4.13889	0	0	0	9.56667	0	0	0	0	6.43056	0.702381	0.291667	0	0	18.875	0	9.95	0	0	4.43056	4.16667	57.1349	0	0	3.97222	0	0	0	35.6488	88.8359	24.1667	0	38.3653	6.83333	2.42222	13.9	54.7	24.4167	0	1.375	0	0
axon guidance	6.33333	0	7	128.488	0	0.25	2.98889	0.333333	0	1.5	0	0	0	0	0	0	0	0	0	0	0.944444	24.5	0	18	0	0	0	0	0.72	0	0.037037	79.25	0	0	0	3.28571	10.0771	0	0	2.33333	6	3.75	26	86.8286	12.5	0	6.66667	0	0
neuro system repair	0	205.5	3.125	5.70556	0	2.5	16.75	0	0	0	0	0	0	4	0	0	0	0	0	0	0.666667	7.54167	0	0	0	0	0.769231	0.769231	44.1346	0	3.30903	0.384615	0	0	0	2.16071	5.44364	0	0	2	0	0	0	94	1.75	0	9.85714	0	0
neurotrophin and receptors	84.2155	52.6667	124.161	1196.29	16.5048	184.107	97.4067	20.4028	0	2.99841	0.5	0	5.90385	26.025	0	78.9	25.821	30.7922	0	0	5.72115	168.492	0	52.431	60.562	1.40556	127.064	115.52	153.799	0	33.4577	24.1851	3.63393	0	0	119.895	174.509	2.83333	1.04167	97.6063	311.748	165.786	0.4	476.273	123.917	0	15.3502	0	1.7
insulin	4.75	0	0	59.8345	3.86667	23.1429	22.4545	31.6911	0	4.80857	0	2	0	0	0	3	15	0.25	13.6786	0	0	15.6875	0	0	0.05	0	2	1	0	0	1	2.16667	0	0	0	0	10.5442	0	0	0	3	0	0	2.26667	0	0	0.6	0	0
blood coagulation	1.95	2.66667	38.4444	98.85	32.35	167.469	29.4167	4.26667	0	1.6	0	0	0	0	0	0	1.94444	0	0	0	0	8.2	0	0	0	0	0	0	0	0	0.934286	0	0	0	0	23.3516	7.13789	0	0	18.2143	0.8	0.166667	26.9333	330.451	2	0	5.5	0	0
glycoprotein	5.95238	0.75	17.8667	170.447	0.0714286	36.45	11.7917	4.25	0	0	0	0	0	0	0	0	10	0	0	0	0	19.8333	0	0	3.08571	0	1.25	1.88889	1.94444	0	3.13333	0.583333	0	0	0	22.3118	48.7095	0	0	41.4333	17.5	0	0	396.137	7.25	0	0.366667	0	3.08571
proteinase	9.03571	0	37.0929	455.663	26.6829	83.8978	152.417	40.1944	3	2.83333	0.1	83.5	0	0.708333	0	1.21667	14.3333	1.2871	22.3095	0	0	27.2356	0	0	0	0	2	1.65556	6.95172	0	5.30917	3.5	0	6.34416	0	86.2515	64.8759	0	0	16.7857	11.6071	5.66667	126.556	195.798	0.333333	0	5.57143	0	0
chromosome instability	68.5528	32.1111	20.3958	708.855	15.3191	699.456	272.075	32.8917	0	0	1.55	9.15	0	0	0	11.575	9.6	0	0	0	0	10.625	0	0	0	0	2.025	0	0	0	0.366667	42.45	0	0	0	0.555556	76.7774	0	0	0	0	11.6655	0	12.0833	0	0	4	0	1
ubiquitin	43.0111	7.33333	53.2058	429.281	9.89881	447.559	139.66	34.8167	0	7.62698	36.1607	0	0	0	0	5	0.5	0	4.25	0.166667	0	11.1325	0	0	23.6667	0	0.416667	45.425	3.76667	0	0.238889	4.125	0	0	0	2.70833	53.7008	0	0.0416667	4.83333	13.2083	40.7506	0	21.4321	0	0	0.492063	0	1.58333
cell cycle control	198.314	14.75	60.15	2199.96	63.5417	119.819	966.68	5.34722	0	0	24.75	11.8	0	0	0	0	3	3	0	0	0.204082	9.55556	0	0	0	0	0	0	0.222222	0	0.420635	0.1	0	0	0	4.8	33.3749	0	0	7.94444	0	57.3889	0	72.4274	0	0	1.83333	0.204082	0
transcription control	56.5397	0	49.1748	350.421	26.5536	306.441	92.6028	61.4286	0	2	1.33333	6.24167	0	0	0	4.38889	36.3557	0.166667	56.5571	0.821429	0	31.8644	0	0	0	0	0.411458	38.1099	73.1667	0	10.0887	0.169231	0	0.214286	0	38.1692	30.9496	0	0	9.54872	94.9202	73.5467	0	136.861	1.83333	0	6.03333	0	0
chromatin	787.42	0	29.6571	115.539	47.0175	20.2937	114.754	26.5369	0	0.477083	0.4	11.8583	0	2.27778	0	10.619	26.6131	0.75	1	0	0	12.744	0	0.222222	0	0	3.66667	5.19164	9.05556	0	1.21875	0.1	6.33333	0	0	0	17.6722	0	0	2.77083	3.72738	36.4643	0	22.5833	0	0	1.45404	0	0
transcription and RNA processing	324.46	209.5	86.8464	746.524	30.9591	155.113	244.139	57.9472	0	80.7056	9.3	32.6111	0	0.666667	0	0.4	20.75	12.0694	6.08532	0	0.9	162.458	0	0	5.75	0	7.64205	26.9316	10.652	0	3.54978	13.2165	1.75	0	0.025	22.9667	67.5982	0	0	46.7722	58.3467	87.4222	1.7	21.0083	0.333333	0	3.58482	0	0
irregular cell compartment	12.8944	7.25	0	36.9409	0	7.35	81.9944	0.333333	0	0	0	2.1	0	0	0	0	3.11111	0	0.142857	0	0	0	0	0	0	0	0	0	0	0	0	0	0	0	0	0	0.127273	0	0	0	0	0	0	0	0	0	0	0	0
nucleus and DNA binding protein	108.465	0	12.1667	211.387	0	40.3417	95.0167	1.6	0	0	46.75	0	0	0	0	0	8.5	0	3.5	0	0	0	0	0.814815	13.0476	0	0	0	0	0	0	0	0	0	0	1.47619	2.20427	0	0	0	13.0476	65.331	0	9.06825	5	0	0.4	0	0
RNA	157.584	1	92.3864	853.338	18.2	52.4708	68.252	28.8619	0	3.57799	0	12	0	0	0	1	16.125	12.2083	12.3993	0	0.5	40.5177	0	0	0	0	0	0.25	3.63472	0	2.23977	11.1667	0	0	0	29.3028	116.385	0	0.0555556	80.3389	74.1107	29.7	0	157.883	15.95	0	12.4444	0	0
other signal transduction related genes	117.878	3.4246	213.756	1064.81	31.6557	219.495	198.12	9.69048	0	0.983333	0	0	11.71	0	0	0.8	21.373	8.99596	7.575	0	0	112.865	0	6.82222	41.503	0	11.7372	6.375	13.4773	1.5	1.29167	2.3381	3.54167	0	0	35.4	61.5493	0	0	72.854	127.414	71.0702	0	52.5135	32.9667	0	69.9494	3.5	0
cancer related genes and pathways	56.1577	40.656	344.958	2586.79	126.631	449.856	208.169	209.518	0	8.91111	0	0.2	6.25	5.825	0.0428571	7.19167	32.3612	86.3052	105.087	0	71.7444	127.382	0	2.26389	5.60417	10.3333	15.3314	95.475	56.0438	0	7.14514	6.93333	2.58333	0	0.0952381	124.426	95.9333	0	1.5	245.965	216.04	63.6944	3.43333	224.804	37.3571	0	12.7889	0.0833333	0.466667
autophagy	7	0.25	133.9	145.867	6.57143	139.442	3.43333	6	0	0	0	0	0	0	0	0.75	9.4	0	12.75	0	0	4	0	0	0	0	0	0.0277778	0	0	0	0.75	0	0	0	3.94524	5.5406	0	0	0	0	0	0	16.6768	67	0	0	0	0
mitochondrial fission and fusion	0	0	4.38333	171.686	14.4667	36.6071	4.83333	0	0	0	0	0	0	0	0	0	0	0.75	13	0	0	0	0	0	0	0	0	0	0	0	0.32	0	0	0	0	0	0	0	0	0	0	0	0	0	1	0	0	0	0
protein processing	12.7238	2.78571	10	25.2182	7.35152	5.925	2.34762	7.63611	0	0.333333	0	0	0	0	0	0	8	0	0.0416667	0	0	18.1357	0	0	0.785714	0	0.0222222	0.120879	3.75724	0	0.05	3.85556	0	0	0	0	7.89968	3.83333	0	0	0	0	0	0	0.5	0	0.0111111	0	0.444444
Parkinson鈥檚 disease related genes	25.6944	4.2	8.05	291.309	57.3769	199.036	3.46667	1.59583	0	1.71667	0.166667	3.5	0	0	0	2.8	2.4	0	6.01	0	0	6.75	0	0	0.444444	0	5.4961	0.205128	2.26389	0.444444	3.85016	4.17259	0	0	0	23.3333	54.0849	0	0	0.205128	0	2.33333	0	21.9167	5.86667	0	0.466667	0	0
HSP and protein folding	25.125	1.13333	224.117	1078.67	66.9583	403.063	64.1306	6.33333	0	0.0571429	94.994	0.0277778	0	2.375	0	0.4	3.85913	1.65625	0.25	0	0	4.77083	0	0	0	0	7.665	18.1293	17.6182	0	3.6457	4.72115	0	0	0	10.9213	52.2464	0	0.314286	3.73443	2.66667	167.996	0.1	279.249	11.875	0	1.5	0	0
mitochondria and apoptosis	12.7167	0	428.646	6461.51	88.0994	735.497	88.4385	14.3869	0	2.94286	4.04167	6.06944	2.33333	0	0	0	8.75621	0	3.35714	0	0	6.51429	0	0.333333	0	0	55.0865	5.25	13.6344	1.83333	8.5928	61.2687	2.14	0	4.04693	145.462	103.703	0	0	20.5101	8.75	14.3205	4.19634	716.383	41.55	0	3.91667	0	0
skin, hair and pigment cell	16.9206	0	3.88889	131.307	0	128.089	15.0524	0	0	0.666667	0	2	0	0	0	0	19	0	0	0	0	7.55952	0	0	0	0	0	0	0	0	0	0	0	0	0	0	4.49405	0	0	32.9167	0	66.1667	0	20.2768	0.04	0	0	0	0
skeletogenesis	24.3485	0	6.79286	529.497	74.5833	14.1778	8.5	23.825	1.6	0	0	38.4417	7.85	0	0	23.25	7.07764	52.7625	22.2177	0	0	11.625	0	0	0.5	0	28.35	0	13.25	0	3.25	8.30741	1.16667	0	0	16.7153	63.5559	0	0	2.93333	0	5.47619	0	146.596	1.25	0	0	0	0
lamin	2.98333	0	0	13.5625	0	55.6952	0	2.35	0	0	0	0	0	0	0	0	1	0	0	0	0	0	0	0	0	0	0	0	0	0	0.5625	0	0	0	0	0	0.958333	0	0	0.0555556	0	0.25	0	2.89583	0	0	0	0	0
muscle developement	21.6667	0	0.45	150.693	8.54167	34.0607	27	0.8	0	1	0	0	3.5	0	0	0	2.5	0	0.75	0	0	0.417582	0	0	0	0	0	0	0	0	0	1.2	0	0	0	0	10.542	0	0	0	0	0	0	15.2833	2	0	0	0	0
development	151.81	0.55	25.0417	670.658	33.3214	22.0429	109.678	40.2206	0	9.33333	0.0625	8.5	14.025	7.69286	0	4.725	2.97778	0	8.06667	0	0	144.381	0	0	5.5	0	7.83333	7	9.66667	0	0.0666667	56.5	4.66667	0	0	0	59.7683	0	0	2.4	26.5952	4.33333	0	10.9167	20.4083	0	3.76667	0.0888889	0.333333
parts of brain and neuron and development	39.4048	0	0.25	238.352	1.71429	7.33333	96.5214	23.7444	0	8.66667	0	9.225	0	2.75	0	0	43.8667	0.666667	0	0	0	28.6684	0	0	11	8.6	6.75	0	6.94444	0	2.85714	0	0	0	0	0	32.6655	0	0	2.71429	28.3238	0	0	1.33333	17.4167	0	0.75	0	9.58333
transcription factors and development	893.158	95.8452	67.5881	2133.84	33.4662	242.954	1451.5	87.6832	0	31.727	19.3417	8.18333	0	6.625	0	19.3875	28.4848	34.0325	0.608333	0	0.75	238.682	0	3.65185	12.7069	0.0875	8.34149	25.9999	46.4316	0.5	1.91746	10.4027	0	0	0	56.6571	158.308	0	0	20.2806	117.791	54.1127	4.66667	234.284	3.24048	0	26.6963	0	15.1667
transcription factors and development	0	0.666667	0	13.3707	0	2.87075	3	1.54762	0	0.125	0	0	0	0	0	0	0	0	0	0	0	2.36667	0	0	0	1.6	0	0	0	0	0	0	0	0	0	0	0.166667	0	0	0	0	0	0	4.3	0	0	0	0	0
stem cells	8.83333	0	51.0929	413.279	5.13333	38.9357	19.619	15.5833	0	0.875	0	0	0	0	0	0	0.666667	0	0	0	0	9.225	0	0	7.33333	0	0.339394	5.625	3.77778	0	11.14	1.43138	0.0625	0	0	3.36667	43.2892	0	2.16667	0	0	1.33333	0.5	167.353	2.66667	0	0	0	3.33333
cells	0.166667	0	18.6667	4.5	0	4.41667	19.0833	1.11429	0	0	0	0	0	0	0	4.5	0	0	4.66667	0	0	5.25	0	0	0	0	0	0	0	0	1.08333	0	0	0	0	15.6429	11.6666	0	0	0	0	0	0	33.8333	0	0	0	0	0
signal transduction	108.376	77.5389	407.829	2192.73	352.751	871.472	350.202	87.4661	0	50.775	0.1875	20.4333	15.6057	1.4375	0.0428571	23.8904	71.1391	65.581	31.1283	1.26905	27.325	85.0822	0	26.6389	10.8384	1.39394	57.5644	26.7314	110.427	0.666667	20.3188	37.5412	13.3	0.4	1.6631	223.728	442.418	0	5.13333	604.398	135.525	244.198	316.607	837.12	167.983	0	88.8935	0	8.05
kinase	65.4278	112.758	159.8	759.656	238.724	145.202	243.057	48.25	0	1.75	8.01667	1.8	0	0	0	3.33333	18.2429	19.5	35.2667	0	0	159.962	0	9.08611	18.7083	1.33333	0.555556	2.48611	22.5861	2.43333	0	0.702778	7.5	0	0	0.604167	65.7869	0	0	87.5952	193.188	7.89444	30.5	179.226	29.0229	0	62.9306	3.20833	0.666667
calcium transport and signaling related protein	17.125	95.8	175.99	485.279	82.3629	150.33	79.4738	8.04841	5.25	5.25	0	2.35	0	0.2	3.71429	1.75	16.1429	10.7619	3.14286	0	0	68.4265	0	37.9058	12.3048	0	34.323	25.7113	4.78481	0	1.04424	36.6397	0.604167	0	0	10.2327	65.0307	0	0	30.0903	8.70278	3.73611	0	17.5089	36.4202	0.25	10.1345	3.55952	7.32857
connexin	4.66667	0	35.3889	190.892	109.154	7.16355	44.0833	1.5	0	1.73125	0	16.6667	0.142857	0	0	0	24.5208	0	1	0	0	25.8333	0	0	1.11111	0	0	0	0.25	0	1.11111	0.722222	0	0.7	0	11.6667	19.2152	0	0	76.3917	0	0.833333	22.8	72.4226	15.1183	0	10.2972	0	6.44
purinergic signaling receptors	18.5	104.792	232.059	315.113	1651.81	30.2828	0.333333	28.3889	0.680556	0	0	6.66667	2.16667	4.55556	0	2.75	5.33333	0.0555556	3.04167	0	0	42.8	0	29.1667	18.9306	0	9.22778	15.9167	35.4861	2	6.52857	1.175	2.81667	0	1.35556	28.4925	68.6309	0	0	284.588	41.851	6.2	6	50.1451	8.50714	0	62.9749	3.5	5.20833
ion channels	57.1167	222.45	190.493	900.106	315.125	254.789	100.542	19.9857	11.2	12.0817	0	0.5	0	16	0	5	74.744	180.702	70.8667	2	84.4917	146.073	0	50.9	3.33712	0.1875	22.3194	22.6507	17.7677	0	20.0012	11.9277	12.2848	3.5	0	73.3613	310.994	0	7.02778	1503.92	126.244	31.771	21.9167	160.467	156.943	2.25	127.535	0.255556	39.9389
salt, pH and osmotic pressure homeostasis related proteins	5.33333	1	75.5056	194.181	582.276	80.3217	17.8333	17.4417	0	1.625	8.7	35.7556	24.4872	0	0	7.41667	92.1805	117.1	34.6678	2.73333	0.102041	55.6587	0	10	0.037037	0.111111	1.66667	2.25	5.8125	0	0.229167	0	0	2.96667	0	58.7679	126.322	0	1	142.25	109.964	32.2882	216.512	444.967	10.1667	0	8.56111	0.102041	0.55
anesthesia	9.2	11.797	175.396	676.782	2.43333	150.03	26.5298	11.3306	0.333333	0.875	0	28	7.08333	0.0703125	0	0	1.79167	1.625	0	0	0	107.624	0	2.15038	31.6838	11.7778	64.6647	3.46212	35.3865	19.225	10.3557	14.0246	10.5833	0	0	68.421	221.491	0	45.5789	303.428	650.248	127.992	6.3	102.753	3.33333	0	1.3003	53.9135	6.96343
drug delivery	0	0	0	36.125	5.28571	0.2	5.64286	2.33333	0	0.0461538	0	0.708333	0	0	0	0	2.21429	1.2	0	0	0	8.13333	0	1.9	23.8611	0	5.06863	1.39542	22.2131	0	0.117647	7.99206	0	0	0	0	48.4791	0	0	82.7167	166.923	0.622222	4.66667	11.375	0	0	0.142857	4.8	71.6667
adrenergic	12.75	0	0	9.42708	6.91667	7.73333	0	7.25	0	0	0	0	0	0	0	0.125	2.2381	31.1458	0	0	0	12.803	0	0	23.2381	0	4.72143	0.962963	0	0	0	0	0	0	0	0	18.2024	0	0	20.1115	17.6582	1.5	0	1.53333	0	0	1.47143	0	0
hormone, receptors and drugs related to the circulation system	7.675	0	165.651	70.7799	11.5	205.021	0	0	3	0	0.1875	32	1	0	0.2	53.3	0.5	64.2714	0.0555556	0	0	5.63636	0	0	0	0	17.25	5.40519	6.97222	0	0	2.16667	0	0	0	3.25	26.128	0	0	22.5595	41.6019	15.5328	26.1667	30.9662	0	0	0	0	5.75
other drugs	7.66667	9.43333	103.157	277.455	58.7663	212.045	4.11111	3.98095	0	0	0.1875	0	1.33333	8.09091	0	13.391	1.68855	23.131	4.81786	6.66667	0	161.883	0	5.76667	11.7738	0	32.2797	0.625	64.0414	0	39.0554	9.07736	0.25	0	0	40.6947	141.828	0	0	161.007	32.2542	28.8286	26.3857	269.172	1.5	0	2.6625	0	13
inhibitors and agonists	175.086	40.6667	90.7206	671.06	233.37	98.5944	145.288	2.95833	0.228571	1.975	0	3.75833	4.75	18.2111	0	1.06899	9.92778	67.1262	2.21338	0	281.1	132.884	3.96786	93.9111	142.835	34.9646	242.108	76.1556	265.903	33.9742	8.59304	301.471	0.0277778	0	0	78.8343	280.121	0	0	222.395	537.933	178.185	9.79167	131.281	0.15	0	12.1611	2	31.0472
histamine related drugs	0	0	0	2.57143	0	0	0	0.178571	0	0.75	0	0.72	0	0	0	0	0	1.66667	7	0	0.957143	0	0	0	0	0	5.11111	2.25	8.19444	0	0	0	0	0	0	0	15.5452	0	0	24.7667	15.3767	0	2	0	0.75	0	0	0	0
5-HT related drugs	0	0	0	17.8333	3.41667	25.32	0	0	0	0	0	0	0	0	0	0	0	7	0	0	0	1	0	0	57.6	0	5.7975	1.2	0	0	0	0	0	0	0	0	1.6	0	0	7.75	4.42222	0.125	0	0	0	0	0	0	0
mood stabilizer	0.5	0	2.41667	167.107	14.4167	48.6333	7.5	1.83333	0	3.77619	0	0	0	0	0	1.4375	0	6.98333	0	0	0	49.5506	0	0.4	0.58	0.4	6.81611	4.69444	7.5	0	0.275	3.5	0	0	0	5.33333	37.3127	0	0	11.75	78.0333	4.75	0.25	72.7857	1.25	0	21.9167	0	0
antiepileptic drugs	27.6667	22.1667	8.84444	114.744	0	57.7762	1	11.1667	0	0.583333	0	0	0	0	0	0	0	0	0	0	286.985	49.0218	0	8.875	3.00833	0	4.035	1.125	164.863	0	9.48571	292.929	0.333333	0	0	9.2	48.3698	0	0	250.187	186.494	0	4.66667	84.1468	14.95	0	20.6111	0	26.6667
sedatives	24	5.93333	4.61111	47.9583	2.66667	26.8611	41.7659	11	0	0.263889	0	10.1357	0	0	0	0	3.5	7.16667	2.16667	0	0.858333	143.333	4.9	1.25	39.556	5.3	122.086	3.37799	68.1988	11.7333	8.03077	32.5476	1.58333	0	0	0	138.813	0	3.25	9.21429	58.0392	57.75	0	40.2738	0	0	17.0355	0.0138889	1
antidepressants	0	0	0	0.2	0	0.857143	0	0	0	0	0	0.72	0	0	0	0	0	0	0	0	0	0	0	0	4.5	0	1.67857	0	0	0	0	0	0.0277778	0	0	0	2.17302	0	0	0	2.16	2	0	0	0	0	0	0	0
anti-obesity drugs	0	0	0	0	0	0	0	0	0	0	0	0	0	0	0	1	0	2.74603	1.71429	0	0	13.5	0	0	13.5	0	0	0	0	0	0	0	0	0	0	0	1.67714	0	0	0	0	0.2	0	1	0	0	0	0	0
antipsychotic drugs	1.83333	2.08333	0.333333	20.322	4.375	27.9028	0.666667	3.81944	0	0	0	0	0	0	0	3.66667	0	9	3.25	0.4	0	194.658	0	146.217	28.9506	13.6667	30.5341	0	17.3088	67.4796	13.6146	0.541667	0	0	0	8.33333	39.6254	0	0	2.33333	74.821	5.41369	0	55.1667	15.3333	0	0	0	9.5
antidepressants	4.45707	0	0	186.691	31.8917	28.1225	1.86667	12.4333	0	2.66667	1.5	0.125	4.42222	10.4778	0	10.6	15.5833	17.75	0	0	0	149.987	0	10.1056	68.2561	3.38889	298.188	39.5095	23.459	15.631	25.5895	18.3548	7.5	0	0	2.75	113.052	0	5.75	159.9	126.168	296.331	0	95.8667	0	0	0.25	0	0
other transmitters and receptors	3.5	0	1.13333	24.2875	0	17.3	0	13.0417	0	0	0	0	0	0	0	0	0	0	0	0	1.13333	7.05357	0	1.83333	33.0056	0	22.6667	0	18.8333	0	0	0.541667	0	0	0	1.5	4.10635	0	0	33.3988	16.5111	4.85714	0	45.9048	0	0	0	0	0
other transmitters and receptors	80.2222	58.9762	210.679	408.292	238.524	91.7171	138.108	81.9494	0	67.8199	15.85	143.199	100.248	10.8986	0	94.3286	126.136	1104.77	50.8302	0.8	9.45833	1586.46	24.2574	330.045	294.671	34.9547	243.066	50.0444	80.2507	54.1345	21.3662	17.5933	11.1242	7	0	53.8722	979.567	0	17.1667	761.64	1352.19	755.481	16.8167	239.929	6.51515	0	106.804	38.1905	187.343
receptor structure and mechanisms	63.6885	30.619	45.5929	349.006	40.2159	22.5417	31.1197	19.2619	15.7667	81.2301	0	34.825	6	1.2	0	5.44872	18.05	20.7639	50.3714	0.4	0	252.986	0.2	24.0833	54.1341	0	16.8667	6.29167	6.56027	7.29286	10.444	6.79563	8.425	0	0	0.4375	76.9756	0	0	85.2839	315.767	52.6591	0.2	16.0351	144.713	0	9.0246	0.625	0
acetylcholine	31.8167	17.2389	7.25	315.104	97.225	206.307	138.133	19.1181	0.228571	0.658333	1.2	2.75	3.06667	13.1667	0.0428571	41.631	24.95	14	0.166667	0	9.5	197.728	15.3429	61.6649	51.8085	0	77.5401	136.198	255.55	5.25	0.880357	3.55539	10	2.76667	0	23.7556	598.275	0	4.1875	220.562	953.437	59.217	0	71.1989	3.10833	0	56.7204	2.70833	24.9472
GABA	74.5333	122.664	39.1905	96.0762	33.2917	1.53429	131.111	10.5	0	0.0277778	0	57.1833	6.26667	17.5	0	1.39167	10.8	6.75	3.36667	0	7.125	98.2085	0	9.97471	20.8299	1.2	48.7307	10.6632	11.0113	17.4655	3.33176	13.2815	10.5333	0	0	14.3226	110.979	0	0.285714	68.4734	80.1622	19.0417	0	31.85	4.44583	0.0625	59.3837	0.827778	10.2188
glutamate	38.2319	24.4079	64.6917	1222.78	31.6718	212.862	100.951	3	0	0	0	11.5	1	26.2736	0	7.65	9.07143	0	0.5	0	57	142.112	0.025	103.795	54.8829	45.1749	43.6712	177.968	170.273	23.1083	20.0058	27.0427	8.0125	4.33333	0	45.3161	183.624	0	6.3381	304.566	392.738	101.498	28.9967	191.944	1.33333	0	88.8669	4.23452	34.7679
biochemistry	125.486	85.8258	336.779	2433.13	573.078	1272.56	1056.08	136.35	2.29583	100.784	10.6562	50.6164	37.9417	71.088	1.2	141.699	234.191	255.779	36.5714	31.6	63.2476	2055.35	37.6474	338.71	316.642	13.7694	642.584	150.571	332.02	46.3587	27.3195	67.1764	37.0172	0	0.222222	176.326	1893.4	3.83333	4.8125	1110.86	2529.67	1017.51	46.3967	939.028	95.1659	0.2	148.879	38.2026	127.089
nutrition and healthy food	30.2113	0	103.402	597.491	267.27	625.339	21.6778	73.4571	11.2	16.0571	0.166667	41.7667	4.98214	14	0	587.882	127.266	256.079	44.9101	15.5881	5.06838	192.051	0	110	43.9671	0.333333	17.355	2.25758	21.665	0.333333	4.92239	64.5111	0	0	0	6.89773	222.063	0	0	5.42083	256.851	102.997	0.5	107.581	30.8167	0	2.81071	0	2.125
natural product chemistry	8.83333	5	173.866	1004.5	99.4717	1879.13	12.9893	97.2698	9.72222	16.9563	4.775	1.25	23.3913	0	0	97.697	124.88	14.6024	10.6667	1.19643	0	38.365	0	19.2444	10.0813	0.0357143	57.6317	2.6375	195.697	0.444444	13.6582	18.9132	10.125	0	0.127273	149.292	262.708	0	0	108.661	81.1139	131.841	31.3643	416.644	26.25	0	3.26885	0	59.5
cigarette	0	0	0	18.2143	0	49.0806	2.66667	16.2143	7.375	0	0	0.333333	0	3.52	0	10.4577	1.55556	0	0	0	0	45.4625	0	3.2875	0	0	0	0	1.25	0	14.5	0	0	5.53333	0	11.0667	42.9011	0	0.1875	6.22222	52.3135	17.425	0	5.22222	0	0	0	0	0
metal dust	0.833333	0	5.84028	391.388	0	94.4107	0	6.41667	0	0.215385	0	0	1.91667	0	0.285714	0	12.6042	0	0	0	0	25.7511	0	0	0	0	12.9806	0	15.7223	0.55	0	1.5	0	0	0	0	21.2563	0	0	0	0	21.3333	0	27.4722	0	0	0	0	0
toxins and their effects, such as human health	20.375	22.2333	9.91667	1867.89	16.0299	802.824	218.943	47.125	0.125	21.2	0	226.137	24.8194	0	0	63.5781	54.0007	2.45238	11.1667	0	3.5	436.792	0	0.333333	24.8403	0	35.0745	13.7619	35.3504	0	1.31944	33.8505	12.3	0	0	1.31481	192.596	0	0	23.6667	147.892	23.1315	0	2.70139	10.2639	0	0.666667	0	1.5
chemistry	1	4.93333	21.3996	213.033	108.908	114.882	30.0417	0	0	5.95833	0	2.25	0	0	0	67.1583	3.48333	0	0.333333	0	0	33.7625	0	0	0	0	0.666667	69.7556	23.6833	0.666667	0.8	0	0	0	0	0	11.6697	0	0	0	69.2381	3.66667	13	11.8365	0.1	0.1	11.1333	0	8
drug transporters	197.25	0	43.7667	51.4889	19.25	104.625	12.3833	0	0	1.70833	0	2.75	0	0	0	0	1.66667	0	0	0	0	0	0	0	0	0	0	0	0	0	0	0	2.5	6.5	0	0	12.4765	0	0	0	0	18.25	0	13.6667	0	0	0	0	0
pharmacokinetic metabolism	1.66667	0	41.0833	96.8708	7.86667	57.4905	8.71667	1.85	0	0.333333	0	40.3333	0	0	0	7.2	12.3619	0	10	0	0	8.45833	0	0	10.3	0	0	7.33333	1	0	1.04167	0	0	0	0	0.5	20.1548	0	0	4.33333	0.222222	78.4444	0	0.25	0	0	0	0	0
amino acid and derivatives metabolism	9.49286	31.7262	111.915	589.577	247.134	514.223	16.975	14.1458	0	2.44841	0	9.50833	24.8583	2.29948	0	29.4	22.9667	47.7929	178.6	0	0	314.293	0	101.742	121.834	13.9389	119.178	16.0732	70.8219	0	6.20326	1.61023	2.75	0	0	28.2	342.131	0	0.0625	133.183	334.493	112.73	0	137.035	27.6722	0	8.6504	0	8.33333
nutrition metabolism	140.73	0	92.346	1175.54	243.304	1405.58	95.7	415.034	2.25	4.61111	0.55	43.4667	0	0.15	0	253.595	230.898	17.7103	18.6376	9.7381	0	194.897	0	4.55556	0.166667	0	15.5789	9.04444	48.609	0	10.4749	43.1907	104.9	0.4	0.541667	17.6161	396.381	0	0	77.6417	47.1444	41.2354	67.9	392.492	101.14	0	14.0845	0	0
chemicals, enzymes and modifications	228.455	13.0167	1487.99	3260.05	960.175	4976.91	249.496	267.659	10.5	8.87778	4.41071	133.055	21.9633	0.217391	0	240.448	318.251	184.053	185.564	30.4	0.5	234.537	0	23.9778	37.945	0	42.8922	24.5136	28.8437	12.1706	27.4563	90.4811	4.16667	0.107143	2.91111	444.55	766.459	0	0	233.643	225.067	260.304	162.083	864.954	41.5328	0	16.7659	1.9375	15.1389
infant, pregnancy and giving birth	0	0	0.142857	0.25	0	0	0	3.73444	0	0	0	0.2	0	0	0	6.66667	0	0	0	0	0	3	0	0	0	0	0	0	0	0	0	0	0	0	0	0	0	0	0	0	0	0.666667	0	0	0	0	0	0	0
nutrition	0	0	10.9024	51.1907	6.975	13.625	12.25	0.333333	0	0	0	6.85119	0	0	0	32.35	0	1.375	0	0	0	104.194	0	0	0	0	0	0	0.645833	0	0.0740741	0.111111	0	0	0	0	22.2674	0	0	0	0.375	33.65	0	20.5	3.75	0	0	0	0
psychological development	0	0	1.14286	103.25	0.0873016	23.0196	38.0833	31.379	0	0	0	28.45	6.33333	8.92857	0	5.15625	6.875	0.333333	0	0	0	324.954	0.666667	50.6278	27.7738	13.459	37.628	28.6083	26.1273	0.8	6.9886	9.99792	0.75	0	0	16.25	147.57	0	0.1875	3.49167	329.218	252.732	1	248.253	11.0333	0	2.93333	1.33333	0
lifestyle	1	0	0	4.79167	0	1.66667	0	2.94167	0	0	0	0	0	0.5	0	7.1	0.0416667	0.0416667	0	0	0	10.25	0	0	0.037037	5.5	12	0	15.0833	0	2.50833	0.097619	0	0	0	0	19.5704	0	0	0	2.33333	40.9582	0	54.8762	0.666667	0	0.230769	0	0
stress resilience	13.4583	0	0	1.79167	0	1.88889	12.375	13.9	0	0	0	0	1.25	0.5	1.2	0.5	0	0.633333	0	0	0	84.8156	0	5.5	12.125	9.00636	55.4538	33.8239	18.9358	0	28.8986	6.1	0	0	0	0	50.7531	0	0	1.975	63.9167	125.516	0	4.375	0.375	0	0	0	0
aging	0	0	9.25	26.1268	128.649	110.542	19.1222	142.756	0	5.02083	0	0.1	1.96667	0	0	17.7713	3.00119	0	0.333333	1.23333	0	11.0583	2.07143	0	0	0	0.109091	1.66667	71.2921	0	11.2212	25.9898	0	0	0	4.26288	43.1923	0	0	0	17.3333	14.7619	0.0545455	22.5571	7.88333	0	0	0	0
gene expression	3	0	0	32.5	3.25	4.425	0	1.61905	0	3.6	0	0	0	0	0	0	0	0.285714	0	0	0	3.075	0	0	0	0	0	0	0	0	0	0	0	0	0	0	0	0	0	0	0.7	0.428571	0	0	0	0	0	0	0
epigenetics and developmental origins of health and disease	251.069	2.75	60.6865	170.969	38.8333	93.4087	1331.07	38.6704	0.7	6.41667	5	38.994	5.27778	10.3611	0	88.8873	2.44921	55.4861	16.75	0	0	443.126	0.36	10.975	11.6089	5.19589	106.656	34.1885	44.7166	0	12.4843	2.07143	12.6667	0	0	21.6362	94.9422	0	0	35.0667	103.098	379.848	0	39.6611	3.48333	0	3.33333	0	0
stress	24.5556	0.375	59.9658	336.545	173.42	471.758	72.85	800.367	0.4	54.9552	26.0813	25.4048	22.1667	1.57143	0.5	89.6263	55.4385	80.652	15.5282	3.65833	7	556.658	0	23.5238	17.2042	10.4595	248.744	174.3	51.298	0	16.3574	1.50556	22.2083	0	0	0.18	232.521	0	0	39.4667	380.645	1588.2	0	47.5988	0.858333	0	28.3268	1.625	0
muscle atrophy	0	0	0	161.877	4.63333	33.7159	0.0555556	2.56667	0	0	0	0.125	0	0	0	4.28333	3.2	16.3857	0	27	0	0.111111	0	0	0	0	0	0	0	0	0	28.4167	0	0	0	18.9375	28.9044	0	0	0	0	0.2	0	42.6875	0	0	0	0	0
adipose	0	0	19.9444	29.9694	19.2333	16.55	3	28.1472	0	0.478571	0	0	0	0	0	32.5333	89.1325	52.1721	8.94705	0.0904762	0	13.8167	0	0	13.8333	0	6.5	0	0	0	0	2.06667	0	0	0	0.8	13.1217	0	0	0	5.5	20.7	0	0.25	0	0	0	0	0
muscle metabolism	0	0	0	7.33333	30.85	4.95	0	2.94167	0	0.358333	0	0	0.666667	0	0	2.86667	26.5	66.725	0.541667	0	0	0.916667	0	0	0.037037	0	0	0	0	0	0	0.444444	0.222222	0	0	0	6.16852	0	0	0	2.875	0.2	0	0.444444	0.2	0	0	0	0
thermogenesis	0	0	10.2	2.33838	37.8512	27.6217	0	16.7361	0	0	0	0	0.285714	0	0	0.333333	66.0286	92.1044	22.3042	0.25	0	19.025	0	0	14.5556	0	1.90598	0	0	0	0	0	2.125	0	0	0.4	21.2774	0	0	0.266667	67.6667	1.48718	0	0.583333	1	0	0	0	0
growth regulation	0	0	0	9.625	0	0	5.5	9.33333	0	0	0	0	0	0	0	1.225	4.89167	0.225	0.45	0	0	9.01667	0	0	0	0	0	0	8.75	0	0	0	0	0	0	0	3.225	0	0	0	0.615385	0	0	0	0	0	0	0	0
circadian clock	144.606	0	22.6917	33.8428	21.4167	95.5299	93.3778	39.9768	0	23.6792	0	16.0956	30.3833	1.09167	0	28.3	173.102	36.7945	12.5167	0	0	278.295	55.6333	3.9026	169.31	0.333333	49.2813	7.29852	19.1569	0	8.36905	3.84944	11.875	0	0	0	222.219	0	0	32.6333	184.012	286.427	0	43.9292	254.148	0	10.2616	14.7611	21.4567
reproductive system	43.1083	17.4583	37.1748	651.145	96.5956	240.94	156.443	364.323	1.03333	122.55	0	69.4806	91.7464	0.666667	0	45.3086	283.793	13.8929	21.25	0	0	308.207	0	1.875	1.25	0.1	49.8897	3.11111	4.75	0	10.119	0.169231	4.83333	0	0	4.3359	145.615	0	0	9.54167	55.8722	142.628	3.66667	30.2778	0.133333	0	0.225	0	0
neuroendocrine	190.517	3.625	144.2	1265.66	116.348	167.446	78.006	343.515	0.428571	71.1083	7.65625	219.134	621.369	0	0	75.9938	153.682	189.802	72.5465	0	18.125	932.75	0	41.484	1114.47	15.151	167.941	159.579	184.653	6.66667	42.2898	18.0774	12.4762	2.96667	0	193.759	666.099	0	0	141.772	252.623	1388.73	9.125	828.429	134.25	0	5.86875	2	46.8021
postmortem	0	0	0	4.71667	0.333333	22.05	6.375	10.2	0	0	0	0	0	0	0	0	0	0	0	0	0	0	0	1.62963	0	0	0	0	0	0	0	0	0	0	0	0	8.76667	0	0	0	0	0	0	6.89286	1.5	0	0	0	0
neuro degenerative disease	348.262	14.6841	186.421	4835.98	513.319	3672.12	784.272	470.906	22.875	32.2377	172.202	195.467	35.0163	28.6888	18.3934	167.7	58.8622	40.8833	56.5776	77.4048	31.1429	884.305	3.47222	20.2121	30.8983	3.80108	115.162	105.66	669.662	74.147	102.597	231.197	21.4295	0.614286	0	24.6098	699.088	0	0.4	87.2833	33.2607	224.626	23.7357	1145.48	237.514	0	86.4159	84.8532	41.5333
cognitive impairment and neuron injury	2.2	0	0.5	69.7619	5.6873	83.4833	6.45	13.9873	0	2.66667	0	10.75	0	0	0	0	0.888889	0	0	0	0	13.5405	0	0	2.28274	0.357143	3.5	0.75	30.6571	0	0	0.25	0.25	0	0	0.5	26.7357	0	0	0	0	0	0	5.26667	0.5	0	8.33333	0	0
brain damage	34.85	17.625	1313.14	1390.32	368.744	722.176	45.3333	19.8139	0	0	23.6	33.2583	8.16667	0	0	5.23333	82.8825	0	0	0	0	74.3806	0	0	0.527778	0	8.07679	5.36111	71.4734	0	31.6708	68.4728	0	7.55238	0.0714286	1552.41	436.09	0	0.314286	59.4	0.0545455	30.7014	211.476	727.225	104.674	0	60.9833	3.5	0
neuron damage	72.6589	157.696	795.192	3363.27	218.567	3175.43	300.897	50.8002	0	11.8107	5.04697	14.1233	14.9444	8.6	0	46.0667	10.5012	0.75	0.904762	0	2.66758	594.098	0	7.73333	11.0573	0.466234	14.8464	11.1465	191.96	7.25	71.6677	64.3402	15.5543	0.125	2.8141	525.316	329.318	0	3.56429	109.633	14.3879	87.5145	145.898	2208.15	267.374	0	118.017	0.0878205	2.63889
spinal cord	0.5	18.2522	68.5583	175.417	11.0429	32.1003	99.937	1	0	0	0	0.2	0	0	0	1.33333	5	1.65	0	0	0	268.189	0	0	1	0	3.69048	0	0	0	0.931548	118.575	0.259259	0	0	48.3076	239.792	0	0	40.6131	0	0	5	596.318	0	0	15.2121	7.16667	21.825
neurogenesis and plasticity	9.32421	178.65	346.922	827.217	54.075	352.577	92.1125	59.8476	0.5	0	19.75	5.75	43.6905	31.506	0	41.7857	22.1429	8.47619	0.438095	0	4.33333	460.183	2.14286	1.75	0.0277778	0	13.4532	15.2556	136.358	0	79.6245	242.916	31.6708	8.52392	0	1144.13	238.155	0	24.0833	102.618	274.44	117.773	246.974	2267.33	79.2819	0	15.3499	11.7	12.6667
synapse and neuron interaction	145.767	310.094	225.589	631.976	478.842	333.732	80.7278	44.0556	0	9.24315	0	13	0.5	1.04634	0.0888889	48.0583	0.477778	8.2	5.08333	0	0	175.63	0	0.555556	14.8833	0.435897	5.87855	19.8413	15.0715	0	9.73586	95.4333	3.30741	0.35	0	149.736	257.844	2.2	0.75	391.147	40.7857	16.29	101.383	498.635	36.9897	0	50.2594	36.0333	48.5174
metabolism	7	3.4	43.1762	88.4944	141.04	62.823	0.75	18.93	0	5.63	0	2	0	16	0	46.9167	7.96825	20.75	17.3774	0	0	2	0	0.583333	0	0	6.3381	10.5	25	0	0.685714	2.38889	0	0	0	0.125	17.9946	0	0	0	56.5	79.25	6.5	101.125	0.2	0	22.4375	8.8375	0
physiological	19.019	0	9.78333	18.7064	65.9167	28.1869	2.79167	47.4778	0	0	0	4.25	1.33333	1.25	0	6.22222	5.55383	0.5	0.558333	0	0	142.219	0	24.6667	24.5476	0	5.27778	0	3.59896	0	0.526786	0.428571	1.4	0	0	2.4	10.54	0	0	6.28651	1.90513	27.3166	0	75.5967	11	0	0	0	3.5
neuro and immune system	45.5	37.4056	56.9167	243.657	10.85	12.5736	13.3095	0	0.166667	6.6	0	8.525	0	0	0	4.83681	20.1282	18.25	10.0714	0	0	49.7828	0	0	0	0	2.79444	0	14.6786	0	1.66667	10.75	2	0	0	0	18.1472	0	0	67.5081	14.8833	4.17222	0.533333	60.6097	1.6	0	11.5647	2.57143	9.44444
endocrine	2	0.333333	6.72619	175.104	105.416	60.1139	32.2	23.675	0.5	3.31944	0.666667	7.16667	3	2	0	33.1631	78.4397	279.518	49.1275	1.23333	0	111.527	0	4.16667	12.5333	0	3.57333	0	1.5	0	0	16.0143	2	0	0	59.4889	40.4692	0	0	0	6.84524	23.4511	9.75	91.7583	9.16667	0	3.65357	1.14815	1.68444
body parts	0	1	1.25	5.875	108.5	9.48021	0	60.3333	0	0.611111	0	1.00833	0	0	0	2.6	14.3869	3.16667	0	0	0	3.85	0	0	0	0	0	0.2	0	0	0	13	0	0	0	0	12.3683	0	0	2.41667	5.95833	3	0	18	1.25	0	0	0	0.65
brain disease	19.5611	5	121.425	615.345	61.8691	625.512	30.9051	78.5477	0	4.66212	0	9.35	29	7.82352	0	50.2168	5.30726	14.7346	5.26726	0.821429	0	118.271	5	33.6659	11.9424	0.494066	50.1568	26.3002	18.7782	0	17.7206	31.3202	6.42593	0	0	36.6	213.791	0	0	32.9931	13.3663	115.884	23.4305	182.071	100.408	0	2.03571	0.333333	7.58333
eye	114.826	62.8857	142.998	1240.09	105.003	1375.75	99.1333	213.246	0	13.9015	3	22.3667	0.583333	1.20722	0.0666667	2.57143	12.0726	0	0	0	0	225.625	0	0	13.8214	0	29	0	2.41562	0	3	0.4	0	0	0	0	230.471	4.83333	0	55.5667	13.888	0.585227	0	85.0417	3077.91	8.1875	4.40476	2.37857	16.2831
cell and tissue transformation	4.85714	23.65	28.1222	567.147	13.0517	98.8708	3.41667	12.6389	0	0.25	0	0.333333	0	0	0	0	63.7841	0	1.8	1	0	3.08403	0.285714	0	0	0	0	3.11111	5.52778	0	3.92222	3.44444	0	0	0	115.467	47.1869	0	0	15.8694	4.66667	0.822222	47.7518	276.541	4.85294	0	0	0	0
cyst and scar	0	1.5	0	29.6972	0	2.66667	0	0.1	0	0	0.05	0	0.428571	0	0	0	0	0	0	0	0	17.5357	0	0	0	0	0	0	0	0	0.5625	0.333333	0	0	0	23.1333	32.9758	0	0	7.83333	0	0.333333	0	112.751	3.25	0	0	0	0
structure and components of brain	0	0	9.125	4.29167	0.0625	4.125	4.07143	0	0	0	0	0	0	0	0	3.25	0	0	0	0	0	0	0	0	0.5	0	0	0	0	0	1.07341	0	6.66667	0	0	0	11.6606	0	0	56.4246	19.1	0	0	32.9381	73	0	0	0	0
structure and components of brain	0	0	38.1333	27.1528	3.42857	18.9167	0	3.13095	0	0	0	19.875	0	0	0	2.83333	3.5	2.95	0	0	0	4.27778	0	7.61111	0	0.444444	0.444444	0	0.666667	0	0.444444	0	0	0	0	0	52.3721	0	0	0	0	0	1.08333	39.2167	0.5	0	1.22222	0	1.58333
blood vessel	6.25	55.7	308.044	642.646	134.606	385.334	27.1103	73.2679	3	0	0	7	5.83333	0	0	11.4929	28.8238	21.9417	0.35625	6.66667	0	10.7182	1	4.16667	0	0	0.2	0	12.75	0	0.333333	1.21429	2.5	0.4	0	189.014	86.3378	0	0	10.725	22.7417	7.79067	93.569	194.336	22.325	0	3.23333	0	5.94444
interstitial fluid and lymphatic system	0	0	0.5	0	0	0	0	0	0	0	12.8	0	0	0.0434783	0	3	0	0	0	0	0	0	0	0	0	0	0	0.666667	0	0	0	0.0555556	0	0	0	0	8.85557	0	0	0	2.75	1.58333	0.125	19.7	0	0	3.05556	0	0
endothelial cells, permeability, and blood-brain barrier	17.4265	2.83333	122.819	331.946	21.6361	113.346	10.8306	8.875	0	0	0	10.1	14.3333	0	0	19.7333	14.6625	1.33333	9.93571	9.32143	0	66.5083	0	0	2.77778	0	0.833333	0	6.46667	0	13.9774	4.05	0	10.8515	0.2	192.038	137.949	0	0	15.2917	0.666667	18.0833	185.886	531.297	37.3542	0	7.74921	0	0
cell junction and outgrowth	0	0	26.8542	4.41679	0	80.7295	1.75	0.5	0	0	0	6.875	0	0	0	0	0	0	0	0	0	2.81667	0	4	0	0	0	4.125	2	0	2.94343	0	0	4.2381	0	26.2857	17.6931	0	0	2.29167	8.30455	26.3095	29.5917	19.0887	0	0	0.171429	0	0
tooth	0	0	0.285714	82.1	1.16667	7	0	0	0	0	0	4.8	0	0	0	6.20833	0	0	0	0	0	10.6667	0	0	0	0	0	0.875	0	0	0	0	0	0	0	0	17.4321	2.2	0	13.2063	0.333333	0	0	16.1364	0	0	0	0	0
month	0	0	0	3	0	1.5	4.75	0.375	0	0	0	0	0	0	0	0	0	0	0	0	0	10.3667	0	0	0	0	0	0	0	0	0	10.3333	0	0	0	0	0.444444	0	0	0	0.5	0	0	0.025	43.75	0	0	0	0
ear	0	0	0	13.7	0	0	2.34286	0	0	0	0	0.481481	0	0	0	0	0	0	0	0	0	0	0	0	0	0	0	0	0	0	0	0	0.481481	0	0	0	22.3167	0	0	12.75	0	0	0	0	6	0	0	0	0
allergy	0	0	0	41	0	0	0	6.5	0	0	0	0	0	0	0	7.82143	0	0	0	0	0	3.625	0	0	0	0	0	0	0	0	0	0	0	0	0	0	0	0	0	0.1	2.33333	7.14286	0	0	0	0	0	0	0
skin	0.0634921	0	0	47.329	2.5	3.94167	1.8	2	0	0	0	0.6	0	0	0	1	9.5	0	0	0	0	1.125	0	0	0	0	0	0	0	0	2.25	0.0714286	0.0681818	0	0	0	78.0956	0	0	71.4067	8.58333	8.6	0	1.125	4.625	0	0	0	0
respiratory system	15	0	82.9333	179.152	53.8	148.179	3.78667	10.3583	16.8	0.611111	0	18.25	0	0	0	7	79.8296	4.66667	1.80952	0	0	14.9479	0	1.5	7.33333	0	0.333333	0.0833333	1.89286	0.5	0	0	0	3.5	0	0	90.2702	0	0	11.1	8.25	7	0	22.0476	1.03125	0	0	0	1
endocrine system	18.4	1.25	7.39286	164.898	31.081	12.2019	20.5226	58.2	0.428571	0	0	14.9083	0.761905	0	0	3.14524	66.7655	7.17532	348.078	0	0	9.33333	0	0	0.05	0.2	0	0	0	0	0.142857	0	0	0	0	0.666667	20.6702	0	0	20.5556	2.34188	32.5687	0	0	0	0	0	0	0
abdomen pain and infection	0	0	0	9.08333	2.23158	48.1856	3.91667	1.11111	0	0	0	0	34.5	0	0	4.64524	1.43333	0.633333	0	0	0	16.5833	0	51.3333	0	0	18.8708	13.25	0	0	0.222222	0	28.4583	0	0	0	83.7553	0	0	56.8647	36.8857	57.7774	0	0.238095	0	0	0	0	2.25
digestive system	0	0	0	10.0913	0	45.8333	0	7.25	0	0	0	0	0	0	0	2	0.444444	1	2.93333	0	0	3.25	0	0	4.93182	0	0.363636	0	0	0	0	0	0	0	0	0	7.64697	0	0	47.2386	7.96429	12.7917	0	5	0	0	0	0	0
gut bacteria	0	0	5.5	34.227	13	54.66	15.125	17.9972	0	0	0	3.375	0	0	0	204.923	8.83968	37.2857	21.0167	3.66667	0	247.691	0	0	0	0.874459	18.7919	0.333333	4.72571	0	0.559524	0	0	0	0	0.5	31.6237	0	0	55	3.29444	75.4078	0	8.5	0	0	0	0	0
feeding, digestive system and insulin	20.7786	1	66.8685	517.667	457.797	1207.44	65.2919	384.273	19.4286	37.5444	0	30	29.4032	11.5	8.81667	543.575	355.649	1718.67	804.206	0.591667	0	628.311	0	2.5	60.5139	0	40.7433	6.02083	20.1226	0	12.3942	27.6792	0.0444444	1.5	0	112.231	519.24	0	3.07679	339.667	389.917	196.338	14.1917	185.159	49.3792	0	0.0285714	0	32.742
dopamine	0	0	1.95238	315.019	21.2357	114.018	3.16667	9.97917	0	0	0	0	7	3.27917	0	0	0	1.83333	0	0	0	57.0703	2.22222	0	11.0667	0	4.28426	2.33333	0.208333	48.0028	12.1712	16.2374	0	0.214286	0	0	63.4891	0	0	5	1.8	5.19792	0	1.61111	0	0	1.25	5.65278	0
motor dysfunction and Parkinson鈥檚 disease	13.25	0	0.8	64.9194	0	56.9286	38.0833	40.4667	0	0.0714286	1.6	22	0	6.41747	0	4	1.45	3.75	0	0	0	44.95	0	39.2833	5.88333	0	19.8703	0.533333	4.75	59.3538	4.00511	34.6343	0.6	0	0	0	39.6956	0	0	21.4667	15.8966	23.25	0	7.66667	5	0	1.5	122.126	3
seizure and epilepsy	69.875	86.6167	111.157	634.983	95.8917	440.842	268.217	53.3008	0	0.388889	0	16.0317	3.75385	0	2	2	0.222222	0	0.6	0	208.834	26.7351	0	9.5	0.363636	1.0625	29.771	1.03333	286.685	0	6.41825	23.9	0.850877	0	0	73.4613	349.701	0	0	140.162	35.2266	69.9583	22.4405	560.642	37.475	0	66.5252	115.213	31.6786
mouth, esophagus and respiration	5.525	1.2	537.775	8.54167	63.9714	52.1627	22.775	6.66667	2.23333	0.0615385	0	28.6667	0	0	0	7.33333	2.74561	7.5	0	16	0	44.0194	0	0	9.75	0	3	0	2.33333	0	0	17.0273	0	0	0	1.15	58.2527	0	0	21.5556	45.6389	10.73	22	334.897	0	0	24.325	5.03571	8.08333
sleep and unconscious related disease and phenomenon	5.55	0	277.739	35.5655	53.7198	94.0708	23.9778	109.99	8.9	2.88333	0	11.5	12.25	0	0	1.16667	5.64167	17.3333	2.5	0	0	173.316	47.2714	187.022	18.1333	3.78333	25.4579	50.3375	42.5417	0	7.11667	3.09444	0.166667	0	0	1	135.125	0	0	29.2639	140.614	114.852	0.25	294.734	32.875	0	1.10606	11.375	94.8139
urinary	0	0	0	0	0	0	0	0	0	0	0	0	0	0	0	0	0	0	0	0	0	0	0	0	0	0	0	0	0	0	0	0	0	0	0	0	0	0	0	0	0	0	0	0	0	0	0	0	0
sex response	0	0.416667	0	3.58333	0	0.75	6	2.5	0	0	0	4.4	0	0	0	0	0	0	0	0	0	0	0	0	0	0	0	0	0	0	0	0	0	0	0	0.75	0	0	0	0	13	0	0	50.1667	0	0	0	0	0
sex response	0	0	0	15.2083	54.25	0.333333	0	18	0	6.075	0	0	8.875	0	0	6.45833	0	0	0	0	0	5.80909	0	0	0	0	0	0	0	0	0	0	0.0277778	0	0	0	2.94444	0	0	0.25	1.43357	0	0	41.0833	0	0	0	0	0
sensory reflex response and related nerves	62.9167	32.7333	258.792	136.989	100.333	100.943	3.08333	209.413	1.19048	0	0.1875	321.479	12	8.41848	0	14.7222	42	99.63	16.4356	0.0571429	0	90.7145	0	37.1667	0	5.91667	13.4033	41.725	33.4025	0	0.916667	11.8694	0.533333	3.5	0	13.7833	203.484	0	6.91667	97.5361	112.153	153.142	4.5	352.365	96.3357	0	0	0	39.8872
neuropathy	0	0.142857	0	107.521	0.166667	114.932	3.33333	0	0	0.333333	14.2857	0	0	0	0.0416667	6.09524	0	0	0	0	0	23.7643	0	0	0	0	2.77538	0	0	0	0.925	8.84615	0	0	0	0	39.0264	0	0.0625	297.513	9.63889	0	0	12.6333	0	0	0	0	0.666667
nerve conductance	53.5476	1.5	2.5	25.9667	0	0	14.131	4.66667	0	0	0	6	0	2.5	0	0.111111	0	0	0	0	0	15.6321	0	26.5	0	0	0	0.6	0	0	0.821429	6.91667	0	0	0	1.72222	53.5631	0	0	15.5286	40.6944	6.75	0	107.857	28.1131	0	7.17262	5.66667	0.666667
nerve injuries	119.629	56.1294	3	119.449	5.33333	19.0139	72.9167	17.25	0	0	0	0.5	0	0	0	6.5	0	0	0	0	0	62.5092	0	5.75	0	0	0	0	0	0	5.32196	13.3948	10.5833	0	0	23.9375	75.6284	7.57143	0	267.228	14.6667	0	0	163.861	3	0	2.59375	0	1.25
sensory nerve	44.5952	174.403	7.14286	271.807	95.0111	83.9056	53.2107	31.6389	0.125	7.18333	42.6667	15.5	9.33333	0	0	6.875	19.9615	23.1667	2.05556	0	2.66667	101.221	0	6	0	0	7.17143	0	0	0	32.6233	11.744	28.1881	3.5	0	0	188.104	0.333333	8.32222	1452.64	97.8042	17.0833	1.875	144.283	38.1667	0	21.6406	0.0555556	75.0833
nerve pain	56.9667	1.5	0	40	12.1806	6.10606	40.85	22.2833	0.555556	0	0	6.9	27	0	0	7.44444	0	0	0	0	0	11.5739	0.428571	0	0	0	4.93333	13.5	0	0	5.45924	7.33333	1.35714	0	0	4.6	100.179	2.27143	0	317.996	312.449	9.78571	101.142	28.8333	20.1667	0	6.25	0	67.9167
analgesia and pain	4.5	35.9611	11.7727	82.8663	31.4512	24.2754	31.1567	13.549	0	46.2785	42.6667	0.111111	2.58333	4.73698	0.0416667	10.5	0.0833333	0.666667	0	0	0	115.932	0.428571	8.42857	27.3521	0.111111	13.5039	3.08333	19.531	5.58333	50.5699	18.2107	44.5889	0	0	1.5	268.149	4.56667	10.3746	2445.32	523.344	34.0864	0.375	307.286	0	0	4.2877	0.111111	26.3981
temperature	0	0	35.0833	44.8929	5.24048	1.91667	5.72222	13.5833	2.65	7.61111	13.6	2	0.285714	0.333333	0	2.8	8.55556	8.25476	0	0	0	76.14	32.625	3.88492	12.1905	0	9.65556	0	2.32937	0	0	0	2.925	0	0	0	44.784	0	0	83.6183	24.8802	55.8611	0.166667	73.5417	1.43125	0	0	0	1.66667
fitness and training	0	0	166.337	27.3095	1.61667	84.6557	0	65.75	0	0	0	0	3.66667	0	1	11.3333	2.5	8.26667	1.36508	0	0	25.7321	4.25	2	3.08333	0	24.799	0.416667	35.1192	0	1.10256	95.5102	0	0	0	3.99333	47.8266	0	0	8.16667	4.875	12.4226	0	107.25	1.75	0	0	0	0
cell lines	14.0417	15.4167	132.013	511.13	37.021	174.938	17.7087	2.14762	0	1.61538	0	0	0	0	0	0	0	0	0	0	0	0	0	0	2.33333	0	1.61538	0	2.11538	0	0.015873	0	0	0	0	0.75	19.4777	0	0	0	0.166667	1.90476	0	43.3889	0	0	0	0	0.2
human stem cell	6.56349	1.78333	36.0861	212.567	13.4139	97.3472	1372.09	10.5	0.555556	0	2.83333	0	0	0	0	0	13.75	0	0	0	0	0.047619	0	0	0	0	0	0	0	0	0	0	0	0	0	0	9.51328	0	0	11.4611	0	0	0	44.7341	11.5833	0	5.95298	0	3.33333
human stem cell	0	0	143.033	263.548	4.91667	8.19643	21.7	7.18254	0	0	0	8	0	3.26667	0	0	20.3417	0	0	0	0	2.25	0	0	0	0	0.537662	0	0.823864	0	3.20597	23.2657	1.75	0.428571	0.2	31.5129	38.6204	0	4.46667	124.822	1.5	0	2.60455	334.017	3.97778	0	0.333333	0	0
wound healing	14.6369	141.84	23.2524	284.764	41.4	67.1982	22.7194	11.9944	0	11.7833	0	0.09375	0	0	0	0	17.7202	0	0	0	0	44.5774	0	4.25	0	0	0	0	0	0	2.63128	165.927	2	0	0	2.58333	20.9215	0.75	0	14.3798	7.16667	0.638889	1.66667	661.236	5.81667	0	0	3.08333	0
transplant	2.51667	9.3	20.8482	143.893	2.75	9.31667	55.5476	6.33333	0	0	0	8.125	0	2.95185	0	0	47.0833	0	0	0	0	0.416667	0	0	0	0	0	0	1.83333	0	2.61376	4.3037	0	0	0	3.35714	50.8431	0	2.56667	32.1	9.75	0.25	0	164.607	4	0	0	0	0
angiogenesis	1	0	222.649	463.516	18.7857	98.0398	29.25	42.25	0	0	0	3.25	0	0	0	0	11.4	0	0.15625	0	0	1.25	0	0	0	0	0	0	114.367	0	2.47917	3.575	0	0.983333	0	92.8623	20.3336	0	0	0	2.53333	0	42.9167	360.872	33.7083	0	4.75	0	0
cancer model	3.66667	0	15.8571	134.883	9.5	5.16667	3.45238	2.5	0	0	0	0	0	0	0	0	0	0	0	0	0	0	0	0	0	0	1.19048	0	0	0	0	0	0	0	0	0.25	78.2671	0	0	0	0	0	0	0	0	0	0	0	0
cell differentiation	5.60952	0	17.2333	66.2235	0	3.42857	14.6845	13.8889	0	0	0	0	0	0	0	0	3.83333	0	0	0	0	0.833333	0	0	0	0	0	0	0	0	0	0	0	0	0	0	2.40972	0	0	0	0	0	0	14.5	0.15	0	0.5	0	0
cell origin	12.1825	0	7.75	104.314	2	0.875	7.51667	34.8111	0	2.28333	0	0	0	0	0	0	1	1.33333	0	0	0	5.91667	0	0	0	0	0	0	0	0	0	2.08333	0	0	0	1.07143	26.4063	0	0	4.8	0	0	0	66.2679	0	0	0	0	0
tumor mechanisms	68.2389	10	93.0747	795.142	177.124	99.747	165.973	33.7583	0	10.7308	7	0	1.3	0	0	3.21667	5.14286	7	7	2.8	0	4.91667	0	0	0	0	0	0	0.636364	0	0	1.03889	0	0	0	0	36.6332	0	0	3.75	0	11.7738	0	0.166667	31.3	0.2	17.375	1.16667	0
microenvironment	0	0	53.4353	40.2926	62.296	34.2256	7.20833	1.5	0	0	0	0	0	0	0	0	12.55	0	0	1.66667	0	0	0	0	0	0	0	0	0	0	0.916667	0	0.0625	0	0	0	4.57105	0	0	3.71429	0	0	0	1.3125	0	0	0.666667	0	0
secretion	14.8333	12.3929	0.3	146.792	3.66667	25.7786	9.56	3.25	0	0	0	0.25	0	0	0	0.333333	1	0.2	0	0	0	0.785714	0	0	0	6	0	0	0	0	6	0	0	0	0	0	11.0333	0	0	0.180556	11.1	0.375	0	37.8922	0.75	0	0	0	0
stem cells	17.5952	0	97.6227	530.157	35.1648	48.5135	1421.1	23.5948	0	9.25	7	1.25	0	1.68519	0	7.5	16.3395	0	2	0	0	17.3889	0	0	0	0	3.06508	4.9254	0.870899	0	3.27209	7.01204	3.66667	0	0	6.45397	60.5962	0	3.66667	0.660714	0	0.0444444	0.4	319.22	6.66667	0	5	0	0
cancer cells	196.2	0	117.737	184.25	10.575	1.86111	7.75	2.88095	0	0	0	0	0	0	0	0	1	0	0	0	0	0	0	0	0	0	0	0	0	0	0	0	0	0	0	0	3.99307	0	0	0	0	0	0	0	0	0	3.5	0	0
diagnose	0	0	0	0.133333	0.02	8.27143	0	15.5614	0	0	0	0	0	0	0	0.555556	0	0	0	0	0	5.70833	0	0	0	0	0	0	0	0	0	2	0	0	0	0	11.5531	0	0	0	0	23.625	0.120301	91.0064	4.16667	0	0	0	0
prediction and biomarkers	2.83135	0	29.9667	141.257	15.125	141.853	57.0885	44.7298	0	0	0	6.48148	0.0555556	0	1.5	7.61667	7.4375	0.75	0	0	0	39.5417	9.5	0	0.2	0.428571	1.55769	3.83333	1.41667	0	10.9038	13.0417	9.98148	0	0	13	29.6459	0	0	5.275	4.25	16.6696	13.2833	654.334	38.9079	0.3	0	0	0.563492
drug treatment	0	0	0	25.9992	14.375	0.458333	2.45556	8.3	0	0	0	0	0	0	0	7	1.45833	0	0	0	0	8.43254	0	0	0	0	6.66667	0	0	0	0	0	0	0	0	0	23.3972	0	0	0	0.666667	3.25	0	6	0	0	0	0	0
treatment and surgery related terminologies	8.46218	0	61.2869	216.118	53.7632	69.7045	66.9021	72.2333	0	21.5	0	6	0	0	0	1.04	15.6886	0	1.5	10.6667	0	22.2197	0	5.33333	0	0.357143	8.83333	1	0	0	0	9.96786	0	0.25	0	5.33333	17.7347	0	0	20.3333	0.666667	69.3607	27.25	192.338	3.82143	0	1.375	0	0
pharmacotherapy	0.160714	0	0.142857	33.4748	2.56566	15.5595	4.875	18.4242	0	1.2	0	0	0	0.75	0	28.6179	0.565657	0	0.25	0	0	10.244	0	0	0	0	0.0666667	0	0	0	0.5	1	0	0	0	0.75	16.1317	0	0	21.6429	26.2917	15.8476	0	46.8778	2.58333	0	0	0	0
terminologies	3.45	0	0	17.5718	0	2.625	3.02778	1.08333	0	20.5417	0	1	0	0	0	0	0	0	0	0	0	10.7429	0	0	0	0	7.11905	0	1.88519	0	0	1.08333	1.33333	0	0	1	4.23545	0	0	0	24.9685	2.2	0	25.5	79.6944	0	2.44444	0.166667	0
radiotherapy	2.61111	0	34.6417	170.531	4.5	89.4365	1.25	2.5	0	0	0	1.44444	0	0	0	0	12.6667	0	0	0	0	0	0	0	0	0	0	0.333333	2.9798	0	0.416667	1.75	0	0	0	6.4	23.1583	0	6.33333	0	17	0.125	11.381	62.8333	2.625	0	0	0	0
imaging and mapping involved in surgery	0	0	0.5	20.0643	3.51429	0	1.33333	0.619048	0	0	0	6	0	0.666667	0	1.25	21.8476	0	0	0	0	24.4904	0	0	0	0	0	0	0	0	11	12.75	0	0	0	1.3	3.42975	0	0	0	0.733333	0	5.66667	43.4428	8.83333	0	0	0.0666667	0
surgery	0	9	0	12.75	0	0.166667	0	1.22222	0	0	0	1.5	2	0	0	0	11.1667	0	0	0	0	4.66667	0	0	0	0	0.5	0	0.25	0	0.1	0	0	0	0	0.75	0.416667	0	0.666667	0.142857	0	0	14	89.7667	1	0	0	0	0
resection	0	0	0	0	0	0	0	0	0	0	0	0	3.5	0	0	0	0	0	0.380952	0	0	0	0	0	0	0	0	0	0	0	0	0	0	0	0	0	0	0	0	0.0666667	0	0	0	2	3.16667	0	0	0	0
cancer treatment	0	0	0.7	6.875	0	0	0	2.5	0	0	0	0	0	0	0	0	11.1667	0	0	0	0	0	0	0	0	0	0	0	0	0	0	0	0	0	0	0.25	0.0666667	0	0	0	0	4.33333	0	2	0	0	0	0	0
cancer	150.383	1.5	532.181	4891.1	410.296	248.993	625.312	180.189	0	1.6	32.2667	137.823	1.22857	0	0	45.1304	197.962	0	0.166667	0.166667	0	29.8651	0	4.25	0	0	0	0	1.62737	3.75	5.66667	1.01389	0	0.407407	0	39.0333	167.952	0	7	94.4341	0.851562	26.7222	81.6667	67.7014	49.8167	0	50.9689	0	0
immune system related drugs	0	10	12.5863	135.07	1	29.1538	0	0	0	0	0	0	0	0	0	1.6	1.56667	0	0	0	0	13.6458	0	0	0	0	5.52083	3.5	4.42857	5.16667	6.98095	0.5	0	0	0	30.8669	16.3303	0	0	16.9778	10.6667	2.08333	0	88.9205	2.25	0	0.333333	0	0
antibiotic drug terminologies	0.833333	0	0	20.525	0	8.33333	0	0	0	0	0	0	0	0	0	0	0	0	0	0	0	0	0	0	0	0	0	0	0	0	0	0	0	0	0	0	0	0	0	0	0	0	0	0	0	0	0	0	0
antibiotic drugs	0	0	0.714286	66.6861	7.58333	31.2302	2.33333	3.45833	0	10.6667	0	0	0	0	0	3.66667	1.9	0	0	0	0	1.28333	0	0	0	0	1.54048	0	1.88095	0	1.8	2.53333	0	0	0	5.08333	52.9225	0	0	14.8333	57.319	20.6	7.08333	18.2625	0	0	0.5	0	0
inhibitors	7.83333	0	0.611111	31.5222	0	3	27.75	0	0	0	0	0	0	0	0	0	0	0	0	0	0	0	0	0	0	0	8.66667	0	0	0	0.697917	0	0	0	0	0.291667	17.719	0	0	3.25556	0	0	0	0.179894	0	0	1.44643	0	0
terminology related to drug	0.166667	0	0	87.0063	1.58333	3.33333	1.85	27.5944	0	0.666667	0	0	0	0	0.0416667	0	0	6.44444	0	0	0	31.6429	0	0	0.6	0	0	0	0	0.666667	0	0	0	0	0	0.9	23.7083	0	0	0.0944444	6.24167	0.25	3	57.3286	0.0833333	0	0	0	0
terminology related to drug	195	0	17.4177	214.5	2.20833	31.5	4	0	0	0	0	0	0	0	0	0	0	0	0	0	0	4.5	0	0	0.33	0	0	0	0	0	0	0	0	0	0	0	9.11614	0	0	0	0.33	0.5	0	5.91667	0	0	0	0	0
drugs, mostly related to cancer	0	1.32222	8.69833	841.483	50.4722	40.7271	22.8917	3.83333	0	0	6.66667	10.8667	0	0	0.0416667	0	1.5	0	0	0	0	7.2	2.64286	0	1.33333	0	0	4.66667	9.92424	0	13.7853	2.33333	0	1.75	0	22.4952	80.3366	0	6.33333	143.171	13.75	5.33333	14.25	18.7917	0	0	2.82143	0	0
gene and immune related therapy	3.71429	0	102.715	274.652	17.2333	7.5	15.9722	0	0	4.16667	0	37.7333	0	0	0	0	1.66667	0.0357143	0	0	0	23.2937	0	0	1.1	0	5.66667	0	3	0	0.857143	0.35	96	0.125	0	6.53081	164.477	0	0	25.3111	18.6667	0.642857	0	23.3571	0.153846	0	1.13095	0	0
clinical trial related keywords	0	0	0	1.75	0.333333	0.517857	0	0	0	0	0	0	0	0	0	0	1.25	0	0	0	0	0	0	0	0	0	0	0	0	0	0	0	0	0	0	0	1.18	0	0	5.66667	0	0	0	3.83333	0	0	0	0	0
blood and other body fluids related disease	4.25	0.111111	46.525	267.109	21.0667	182.031	12.1667	9.54206	2.5	0.05	0.05	16.1501	0	0	0	10.3148	30.5938	1.7963	0	0	0	64.132	0	0.333333	0.584416	0	0.859722	2.41775	1.33333	0	2.81357	19.0397	1.75108	0	0	10.9167	62.3839	0	4.75	2.98333	30.7532	60.7104	28.9083	169.017	17.9889	0	36.5	0	0
heart and vesicular disease	34.3782	0	185.069	732.49	136.273	546.974	26.5083	31.1944	0	0	0	32.375	0	2.5	0	7.40476	69.3021	0.906667	0	0	0	32.0036	0	0	0	0	6.06667	0.633333	5.05556	0	1.075	4	0	0	0	62.5798	122.57	0	0	7.63333	7.39048	16.4417	0	265.27	7.91667	0	0	0	34.2333
kidney disease	2	0	32.15	42.6333	35.869	116.166	6.19444	4.25	3	0.75	0	0	0	0	0	0.6	7.66667	0	0	0	0	0.3	0	0	0	0	0	0	0	0	0	0	0	0	0	0.5	23.6241	0	0	0.416667	0	9.75	0.5	42.6667	0	0	0	0	0
liver disease	3.16667	0	42.5417	238.745	46.2823	400.221	2.1	0.666667	0	0	0	4.88889	0	0	0	10.9917	191.878	34.1111	0.242424	0	0	0	0	0	0	0	0	0	0.557143	5	0.40625	6.82222	0	0	0	0	60.0651	0	0	0	27.5433	20.5	88.9167	3.72045	3.16667	0	5.66667	0	0
other body parts	0	0	7	112.361	0.0873016	1.6	4.33333	16.6206	0	0	0	20	0.666667	0	0	0	4.91987	0	0	0	0	43.25	0	0	0	0	0	0	0	0	0	0	0	0	0	15.3214	29.5308	0	0	18.1292	0	0	0	18.6667	5.83333	0	0	0	38.25
motor system	63.9167	15.9163	43.7667	23.626	1.16667	9.80278	35.4583	37.85	0	0.3	0	34.4667	6	0	0	3.63333	78.0431	0	0.555556	0	0	80.7625	0	6	0.5	0	16.375	0	6.3875	0	3.51667	68.3185	0	0	0	26.6597	55.9522	0	0.533333	98.2306	7.125	0.222222	0	300.694	6.25	0	32	9.25	26.2889
motor system disease	0	0	0	65.6909	4.94444	1.16667	1.8	0.833333	0	0	0	0	0	0	0	0.6	0.375	0	0	0	0	0.8	0	0	0	0	0	0	0	0	12	5.22024	0	0	0	0.0833333	20.5722	0	0	81.5472	32.8333	0.75	0	59.225	0	0	0	0	11.8
spine related terminology	0	0	2.33333	8.58333	0	0	0	0.75	0	2.33333	0	0	0	0	0	0	0.5625	0	0	0	0	48.55	0	0	0	0	0	0	0	0	11.8	0.5625	0	0	0	0.5	2.16667	0	0	3.79365	0	0.8	0	47.2381	0	0	0	0	12.0917
spine surgery and disease	0	0	1.25	2.37778	0	1.86667	0	1.26111	0	0	0	0	0	0	0	0	0	0	0	0	0	0.0833333	0	0	0	0	0	0	0	0	5.17976	19	0	0	0	2	1.375	0	0	36.8722	0	3.66667	0	112.064	0	0	0	0	0
pain	0	0	0.5	35.8264	0.5	0	0	6.25	0	0	0	0	0	0	0	0	0	0	0	3.66667	0	0	0	1.11111	0	0	0	0	0	0	20.5714	1.2	0	0	0	0	3.7	0	0	56.7242	2.10833	3	0	10.7333	0.5	0	0	0	0
cardiovascular disease	0.25	0	0	5.93333	0	21.1429	0	5.13294	0	0	0	0	0	0	0	3.03846	1.17857	0	0	0	0	0	0	0	0	0	0	0	0	0	0	0	0	0	0	0	2.53571	0	0	0	0	15.75	0	7.26389	0	0	0	0	0
brain damage	0.666667	0	91.2842	1191.55	51.25	283.433	18.4583	94.0917	0	0.619048	0	20	0	0	8.75	5.46071	8.84524	7.75	0	0	0	87.9062	0	1	0.214286	8.6	6.875	4.125	4.6875	0	24.5747	15.6831	2.5	2.5	11.6067	844.34	268.945	0	5	1.25	41.1111	10.5	608.95	516.163	4.5	0	0	0	0
imaging	0.916667	0	0	4.61111	0	0.5	0	1.375	0	0	0	0	5.33333	0	0	0	7.55357	0	0	0	0	0	0	0	0	0	0	0	0	0	0	0	6	0	0	16.4	58.75	0	0	0	0	0	75.9167	146.964	23.6417	0	0	0	0
heart disease	0	0	1.5	0	6.45238	0.5	0	0	0	0	0	28.875	0	0	0	0	0	0	0	0	0	0	5	0	0	0	0	0	0	0	0	0	0	0	0	4.68056	3.57143	0	0	0	0	0	0	10.5357	22.5	0	0	0	0
vein related disease	0	0	0.65	20.9	0	5	0	11	0	0	0	0	0	0	0	0	1.5	0	0	0	0	0	0	0	0	0	0	0	0	0	0	0	0	0	0	1.16667	0	0	0	0	0	0	15.0667	59.8333	18	0	0	0	0
edema, thrombosis, hematoma and related diseases	0	0	59.3681	87.8444	0	25.1833	12.75	11.05	0	0	0	0.666667	0	0	0	0	6.66667	0	0	0	0	0.722222	0	0.25	0.125	0	0	0	6.52976	0	3.88889	3	0	3.5	1.2381	96.0161	21.2006	0	5.70833	0	0.125	0	70.9024	688.558	119.7	0	3.16667	0	0
head structure	0	0	0	0	0	0	0	0	0	0	0	0.333333	0	0	0	0	0	0	0	0	0	0	0	0	0	0	0	0	0	0	0	0	0	0	0	0	0	0	0	0	6.55	0	0	0	0	0	0	0	0
palsy	55.1667	0	0	3.5	0	0	0	2	0	0	0	0	0	0	0	0	0	0	0	0	0	11.3056	0	0	0	0	0.0833333	0	0	0	0	7.68333	0	0	0	0.785714	0.0833333	0	0	0	0	0	0	27.4167	19.9167	0	0	0	0
artery	0	0	0	0	0	1.85714	0	0.333333	0	0	0	0	0	0	0	0.571429	1	0	0	0	0	0	0	0	0	0	0	0	0.5	0	6.66667	0	0	0	0	0	7.66667	0	0	0	0	0	12.5	22.8333	0.5	0	0	0	0
anticoagulation	0	0	2.78333	47.3083	0	4	8.8	13.4881	0	0	0	0	0	0	0	0	6.66667	0	0	0	1.75	5.225	0	1.5	0	0	1.5	0.5	0	0	5.1	0	0	0	0	146.163	111.1	0	0	5	0	0	146.267	187.692	0.5	0	0	0	0
embolism	0	0	1.33333	22.75	0	0	0	0	0	0	0	0	0	0	0	0	0	0	0	0	0	23.9375	0	0	0	0	0	0	0	0	0	0	0	0	0	0	2.9375	0	0	0	0	0	0	1	0	0	0	0	0
surgery	0	0	24.1905	101.865	0	23.4381	0	7.5	0	0	0	0	0	0	0	0	0	0	0	0	0	0	0	0	0	0	0	0	0	0	0	0	0	0	0	1.37381	0	0	10	0	0	0	11	104.25	0	0	0	0	0
injury, organ damage and treatment	13.7	10.4964	82.4643	477.959	68.9183	354.525	28.6	72.5167	0	2.33333	0	72.8125	0.25	3.85952	0	7.77222	210.151	1.13333	0.480952	12	11.0462	178.094	11.5	16.2167	0	0	25.8155	25.0999	128.34	0.666667	108.344	27.4417	10	3	0	112.546	250.587	0	0	31.9483	45.9564	217.924	286.961	7186.72	16.7556	0	10.8964	3.91667	0
diagnose and treatment related terminology	4.83333	0	19.3	154.373	0	251.603	9.4537	216.347	0	0.0666667	0	0.333333	0	0.2	0	15.3313	18.2024	3.5	0	3.5	0	60.7355	0	4.66667	1	0.96	0.309524	7.8381	0	0	0	0	0	0	0.166667	20.9278	34.9034	0	0	0.777778	690.735	23.0993	22.2268	282.026	23.5167	0	1.45833	0	0
drug side effects	2.93611	0	11	151.854	3.75	54.1643	32.6482	0.583333	0	0	0.525	2.75	5.75	0	0	6.61667	2.9	4.18452	0	0	0	23.7944	4.9	0	1	0	11.6961	0	0	0	0	0	0.0833333	0	0	4.77778	58.6507	0	0	55.0869	33.7917	16.9667	26.875	231.293	39.2	0	0	0	4.41667
mitochondria and related disease	45.8032	0	59.1815	212.343	335.675	347.235	37.9667	33.3274	0.416667	0	0	5.66667	0	0	0	0	8.74808	2.81667	0	0	0	0.625	0	17.9996	0	0	1.60795	0.9375	1.20833	0	0	0	1.77083	0	0	21.6667	90.3506	0	0	16.3333	28.4167	109.667	0	16.9833	52.3833	0	0.829167	35.3155	2.98667
disease related to aggregates in the cell	0.766667	0	3.16667	0.75	46.883	3.5	0	0	0	0	7.65625	0	0	0	0	0	1.68855	0	4.51667	0	0	1.5	0	0	0	0	0	0	0	0	0	0	0	0	0	0	17.3276	0	0	0	0	8.98958	0	0	0	0	0	0	0
cerebellar disease	3.37092	0	0	10.7944	0	6.44524	12.6333	0	0	0.333333	0	6.57143	0	0	0	0	0.833333	0	0	0	0	40.3375	0	2.66667	4.09524	0	0	0	0	0	0.3	14.6458	0	0	0	0	3.05	0	0	0	4.3	4.33333	0	1.7619	3.0625	0	0	0	0
motor dysfunction related to the nervous system	1.03333	0	6.97222	60.1048	4.5	26.3564	34.7899	102.115	0	0.875	0	12.6667	0.222222	5	2	0	16.2476	0.333333	0	27.4	0	41.2734	0	6.14286	4.56667	3.25	0.0222222	0	0.583333	0.625	4.39288	93.4361	0.333333	0	0	1.5	15.9998	3.83333	0	30.4	1	11.6	0	281.734	9.33333	0	0.0666667	33.25	22.2857
other diseases	0	0	6.95833	40.5556	44.75	67.6625	8.875	0	0	0	0	1.125	0	0	0	3.82857	5.95556	0	0	0	0	15.25	0	0	0	0	0	0	0	0	0	0	0	0	0	3.83333	13.4239	0	0	0	0	0.166667	0	9.22917	2.37	0	0	0	0
disease related to blood ion concentration and hormone	0	0	0	0	1.975	3	0	0	0	0	0	0	0	0	0	0	0	0	3.6	0	0	0	0	0	0	0	0	0	0	0	0	0	0	0	0	0	0	0	0	0	0	4.8	34.85	130.25	0	0	0	0	0
encephalopathy and other related brain disease and damage	0	0	20.8056	94.0278	1.5	22	0.25	0	0	0	0	0	0	0	0	0	0.5	0	0	0	0	0.142857	0	0	0	0.3	0.3	0.3	42.7	0	1.58333	0.3	0	0	0	0	15.25	0	0	26.1429	0.3	0	1.4	25.5	0	0	0	0	0
hereditary disease	365.221	25.8333	12.7302	558.349	43.6713	218.264	82.5926	142.42	0	2.88019	2	61.0966	0	0.142857	0	19.7679	83.1474	1.28571	0	0.125	19.3333	531.874	0	211.666	0.43246	46.6951	51.4357	8.85417	19.4595	0	27.4212	81.0498	161.667	0	0	11.4833	297.99	0	0	39.794	32.3198	17.1667	2.25	392.476	109.458	0	40.9627	8.75	0.0666667
toxins	9.26667	23.75	0.655556	265.997	41.0167	1.99107	31.1833	0.272727	0	0	0	2.75	0	0	0	0	0	0	0	0	4.5	26.331	0	0	5.41667	0	1.90476	0.25	0.121212	0	0	0	0	0	0	0	12.8083	0	0	46.275	39.25	0.25	0	27.625	0	0	35	0	0
immune system related disease	3.44444	4.3	12.1929	347.953	22.6254	173.427	2.4	10.9537	11.2	7.625	0	0	1.11111	0	21.6857	52.2075	7.61111	0	0.214286	0.190476	0	71.4057	0	0	3.375	0.392308	1.30128	7.5	42.4679	0	3.74786	14.625	1.46667	0	0	26.1429	102.546	0	4.66667	42.6278	87.1667	14.2595	14.225	93.2206	236.775	0	21.5774	0	0
pathogens, infective diseases and mechanisms	225.031	26.6667	13.6718	1336.18	29.0972	296.963	119.486	94.7083	0	46.1833	0.166667	101.1	5.6	0.642857	4.66667	1.66667	73.1532	0	0	0	0	191.765	0.5	148.417	27.5417	3.85714	32.2632	14.4333	17.7032	2.75	11.1905	12.7532	1	0	0	14.0833	601.877	0	0.0833333	177.841	48.5833	173.694	18.369	125.391	18.9111	0	15.6651	0	0.05
[truncated: 228 more columns]

## Sheet: List of keyword clusters
cell migration and adheision guidance
mechanosensory
drug delivery
behavior
data processing and modeling methods
brain image quantitative methods
immunohistochemistry techniques
axon tracing technique
brain oxygen
fluid related brain measurement techniques
mri and pet imaging techniques
mri and pet imaging techniques
electrophysiology
biosensors
molecular engineering and imaging
biophysics
polymers
intracellular delivery
brain drug delivery
nanobody drug delivery
magnetic nanoparticle
molecular imaging
bionanomaterials
targeting therapy
biocompatible materials
cortical structure and mapping
neurons
inhibition and excitatory neural transmissi
circuits
synapse release
neuron potential
signal propagation
plasticity
potentiation
activation related gene expression
brain region analysis
brain regions, circuits and neurons
brain network
brain networks
mri
eeg
learning and memory
choice response
time cognition
visual cognition
face cognition
social gaze
expression and expression cognition
emotion and bias
introspection
imagination
body cognition
action and imitation
volition
mother-infant psychology
emotional activities
cognitive process and related theory, model and mechanism
cognitive abilities
brain-computer interface and applications
corticalspinal excitability
muscle and force
motor adjustment
neuro system damage and therapy
sensory-motor integration
therapies
brain stimulation
eye
space cognition and coordination in visual system
hearing
hearing
hearing related brain structures
vocal
music
language and speech
evolutionary computation
dynamic
mathmatics
mathmatics
neuro network modeling
machine learning
vocal behavior and birds
interactive behaviors
psychological stress and related terminologies
event-related brain potential and brain regions
mental disorders
addiction, psychoactive drugs and reward system
mental disease, mental stress, and related terminologies
cognitive and emotional status evaluation methods
cognitive and emotional impairment
health degree tests
cognitive ability tests
cohort study
cohorts
public health
publication
cognitive behavioural therapy
social research
regional health condition evaluation
health care management
educational psychology
social network research
cost analysis
health related social research
name of health related research fields
model organism
mutant
florescent tools
gene modification and investigation tools
vertebrate zoomony
rat disease model
rat strains
agriculture and plants
olfactory
taste
insectology
invertebrate zoonomy
organism categories and evolution
structure
structure activity relationship
drug design
screening
mimetic peptide
antisense oligodeoxynucleotide
driving
regulation network
interaction network
knowledge engineering
interaction network
interaction network
bioenergetics
signal transduction terminology
terminologies
genes closely related to sequence and transcription analysis
sequence and transcription analysis
sequence and transcription analysis
cognitive elements description
cognitive elements
brain regions and neurons
microglia/macrophage activation
brain regions, neurons and neurogenesis
neuroprogenitor cell and neuron repair
neuron growth related genes
myelin
intracellular traffic
lysosomes
lipid modification
plasma membrane
cell communication
cell shape, polarity and movement control
membrane and signaling protein types and domains
cell surface signal transduction
synapse signal transduction
synapse
neuronal outgrowth and synapse formation
moddulation of immune response and other cell actions
cells
immune system related genes
galectin
antimicrobial peptide
cell growth control
cell surface markers
cell migration and growth control
pathways related to cell interaction in developement
reelin signaling
growth factors
axon guidance
neuro system repair
neurotrophin and receptors
insulin
blood coagulation
glycoprotein
proteinase
chromosome instability
ubiquitin
cell cycle control
transcription control
chromatin
transcription and RNA processing
irregular cell compartment
nucleus and DNA binding protein
RNA
other signal transduction related genes
cancer related genes and pathways
autophage
mitochondrial fission and fusion
protein processing
parkinson's disease related genes
hsp and protein folding
mitochondria and apoptosis
skin, hair and pigment cell
skeletogenesis
lamin
muscle developement
developement
parts of brain and neuron and developement
transcription factors and developement
transcription factors and developement
stem cells
cells
signal transduction
kinase
calcium transport and signaling related protein
connexin
purinergic signaling receptors
ion channels
salt, ph and osmotic pressure homeostasis related proteins
anesthesia
drug delivery
adrenergic
hormone, receptors and drugs related to the circulation system
other drugs
inhibitors and agonists
histamine related drugs
5-ht related drugs
mood stabilizer
antiepileptic drugs
sedatives
antidepressants
anti-obesity drugs
antipsychotic drugs
antidepressants
other transmitters and receptors
other transmitters and receptors
receptor structure and mechanisms
acetylcholine
gaba
glutamate
biochemistry
nutritions and health food
natural product chemistry
cigarette
metal dust
toxins and their effects, such as human health
chemistry
drug transporters
pharmacokinetic metablism
amino acid and derivatives metabolism
nutrition metabolism
chemicals, enzymes and modifications
infant, pregnancy and giving birth
nutrition
psychological development
lifestyle
stress resilience
aging
gene expression
epigenetics and developmental origins of health and disease
stress
muscle atrophy
adipose
muscle metabolism
thermogenesis
growth regulation
circadian clock
reproductive system
neuroendocrine
postmortem
neuro degenerative disease
cognitive impairment and neuron injury
brain damage
neuron damage
spinal cord
neurogenesis and plasticity
synapse and neruron interaction
metabolism
physiological
neuro and immune system
endocrine
body parts
brain disease
eye
cell and tissue transformation
cyst and scar
structure and components of brain
structure and components of brain
blood vessel
interstitial fluid and lymphatic system
endothelial cells, permeability, and blood-brain barrier
cell junction and outgrowth
tooth
month
ear
allergy
skin
respiratory system
endocrine system
abdomen pain and infection
digestive system
gut bacteria
feeding, digestive system and insulin
dopamine
motor dysfunction and parkinson's disease
seisure and epilepsia
mouth, eso phagus and respiration
sleep and unconscious related disease and phenomenon
urinary
sex response
sex response
sensory reflex response and related nerves
neuropathy
nerve conductance
nerve injuries
sensory nerve
nerve pain
analgesia and pain
temperature
fitness and training
cell lines
human stem cell
human stem cell
wound healing
transplant
angiogenesis
cancer model
cell differentiation
cell origin
tumor mechanisms
microenvironment
secretion
stem cells
cancer cells
diagnose
prediction and biomarkers
drug treatment
treatment and surgery related terminologies
pharmacotherapy
terminologies
radiotherapy
imaging and mapping involved in surgery
surgery
resection
cancer treatment
cancer
immuno system related drugs
antibiotic drug terminologies
antibiotic drugs
inhibitors
terminology related to drug
terminology related to drug
drugs, mostly related to cancer
gene and immune related therapy
clinical trial related keywords
blood and other body fluids related disease
heart and vescular disease
kidney disease
liver disease
other body parts
motor system
motor system disease
spine related terminalogy
spine surgery and disease
pain
cardiovascular disease
brain damage
imaging
heart disease
vein related disease
edema, thrombosis, hematoma and related diseases
head structure
palsy
artery
anticoagulation
embolism
surgery
injury, organ damage and treatment
diagnnose and treatment related terminology
drug side effects
mitochondria and related disease
disease related to aggregates in the cell
cerebellar disease
motor disfunction related to the nervous system
other diseases
disease related to blood ion concentration and hormone
encephalopathy and other related brain disease and damage
hereditary disease
toxins
immune system related disease
pathogens, infective diseases and mechanisms

## Sheet: List of method clusters
expression
cell transmission
cell stress
cell survival
cell energy
ros
cell operation
observation
odor experiments
inverterbrate model animals and behavor assays
stress
animal species
hormone
leision and stimulation
subjects
food intake
body conditions
food intake experiments
insulin and glucose
metabolic parameters
seizures
autonomous behavors
attention and reaction time tests
prepulse inhibition and startle
locomotion tests
social related tests
stress related tests
fear conditioning test
learning and memory tests
mouse motor ability tests
behavoral tests
mouse motor ability tests
behavioral observation
brain blood barrier
sah
cerebral ischemia
animal model induction
nerve injury
surgical
pain related behavioral test
conditioning related mental disease
mental stress
blood-brain barrier
brain and muscle injury
retinal and visual test and imaging
retina
brain slices
multichannel recordings
neuronal recording
electrophysiology measurements
voltage-clamp
implantation of electrodes
neurochemical and voltage analysis
photobleaching
super-resolution microscopy
live-imaging
cell ablation
optogenetic
imaging
study
imaging
RNAi
microinjection
electroporation
embryos
gene engineering
virus transduction
brain injections and minimally invasive surgery
neuroanatomical analysis and axon tracing
screening
experiments
assessments
methods
biological materials
crystallization and structure determination
molecular in silico experiments and modeling
synthesis
surface plasmon resonance (spr) measurements
binding assay
exosomes
mechinical and electric related methods
reuptake
nanoparticles and liposomes
phantom study
vesicle fusion
protein interaction assay
intracellular localization
antibody generation
prion and protein misfolding
disease related infection experiment
embryo and sperm
culture
tissue
cell culture and isolation
methods
protein production
transgenic constructs
animals, subjects, cell lines, ethics and reagents
genotyping and sequencing
genotyping and sequencing
chromatin analysis
expression analysis
biochemical analysis
nuclear magnetic resonance
body fluid protein assay
elisa and immuno assay
tissue sampling and assay
enzyme activity
antioxidant
antibody
immunofluorescence
protein analysis
cell related analysis
subcellular protein analysis
protein interaction assays
enzyme activity assay
pull-down and immunoprecipitation
kinase assay
transfection, interference and over expression
growth and survival
autophage
mitochondrial
cell cycle assay
differentiation
cell isollation
lymphocyte
flow cytometry
neurite
nitric oxide
respiration, oxygen and mitochondria
cell viability and proliferation
cell proliferation and aggregation assasys
permeability assay
bio assay
synapse release assay
calcium imaging
cell biology
differentiation
cell observation
imaging
imaging
microscopy
imaging
neuron and dentrite morphology
imaging and data processing
immuno staining and histology
tissue preparation and imaging
animial model
teratoma and xenocraft
imaging
transplantation
in vitro, in vivo and organ
cell lines
hemolysis
pharmakinetics
toxicity
irradiation and DNA damage
drug exposure
infection
immunostaining
autoimmune encephalomyelitis
bone marrow transplantation
drugs
neuron analysis
neuron analysis
neuro activity analysis
mri
energy
motion
network connectivity
synapse and plasticity
simulation and modeling
leision
brain region and cognitive function
anatomy analysis
genotype analysis
gene cloning
sequence and alignment
wordnet methods
machine learning methods for gene analysis
genome
genome
mirna
bioinformatics
gene interaction and function analysis
analysis
cognitive measures
analysis
control and confounders
correlation analysis
regression analysis
behavoral data analysis
statistics
data
language and education
behavioral and cognitive tasks
experiment settings
stimuli and recording
behavioural tests
eye tracking
system setup
kinematic
training
behavioral experiments, recordings and data analysis
noise and signal processing
brain signal decoding algorithms
machine learning
deep learning
eeg
data analysis methods
electrophysiological and data analysis
imaging
pet and radio
mri
image analysis
mri imaging
neuro imaging
connectivity
resting state fmri
network analysis
resting state fmri and connectivity analysis
computational spacial analysis
modularity analysis
network analysis
graph theory and network analysis
brain region localize
brain region localize
spm
statistical analysis
connectivity analysis
connectivity analysis
validation
evaluation methods
image analysis
statistical evaluations
study
longitudinal analysis
patients
psycho state measurements
psycho state measurements
sleep
mental status
mental health status
tests and measurements
imaging methods
mri
case analysis
participants
data analysis
patient inclusion criteria
literature search
experiment design
patient
follow up
clinical
outcome
drug and safety
participants
pshchological condition assessment
training therapy
electroacupuncture
postural
vestibular
brain stimulation
pain
surgical
auditory analysis
electrophysiological testing
surgery methods
anesthetics
surgery monitoring system
cerebral blood flow
near infrared light
temperature
drug treatment
clinical treatment
treatment
