# Supplementary material for: Creating Neuroscientific Knowledge Organization System Based on Word Representation and Agglomerative Clustering Algorithm
Source: Front Neuroinform. 2020 Aug 18;14:38. doi: 10.3389/fninf.2020.00038 (PMC7461893; doi:10.3389/fninf.2020.00038)
Supplement: Supplementary file 3 [file Table_3.XLSX]

## Sheet: Cluster 1
most related keywords:
id	cluster name	coverage difference
114	insectology	0.635943
115	invertebrate zoology	0.615846
112	olfactory	0.520775
113	taste	0.456633
104	model organism	0.45012
116	organism categories and evolution	0.433587
228	nutrition and healthy food	0.381733
106	florescent tools	0.362212
105	mutant	0.360863
6	immunohistochemistry techniques	0.348713
most related methods:
id	cluster name	coverage difference
9	invertebrate model animals and behavior assays	0.585703
8	odor experiments	0.386851
101	expression analysis	0.332093
36	animal model induction	0.296091
21	autonomous behaviors	0.283687
49	electrophysiology measurements	0.280409
184	gene interaction and function analysis	0.243149
55	live-imaging	0.222807
131	cell proliferation and aggregation assays	0.211366
259	training therapy	0.20834
most cited articles:
PMC id	citation count	title
4273437	182	The neuronal architecture of the mushroom body provides a logic for associative learning
1352325	132	Dietary choice behavior in Caenorhabditis elegans
4273436	121	Mushroom body output neurons encode valence and guide memory-based action selection in Drosophila
544906	116	In vivo imaging of C. elegans ASH neurons: cellular response and adaptation to chemical repellents
3038669	111	Excess protein synthesis in Drosophila Fragile X mutants impairs long-term memory
3021077	94	Behavioral consequences of dopamine deficiency in the Drosophila central nervous system
2516741	85	Rapid Consolidation to a radish and Protein Synthesis-Dependent Long-Term Memory after Single-Session Appetitive Olfactory Conditioning in Drosophila
3932931	50	Inducible and titratable silencing of Caenorhabditis elegans neurons in vivo with histamine-gated chloride channels
2278220	43	CASY-1, an ortholog of calsyntenins/alcadeins, is essential for learning in Caenorhabditis elegans
4305081	42	A single pair of neurons links sleep to memory consolidation in Drosophila melanogaster
Inverterbrate experiments related to learning and memory, mostly in the molecular and cell level.

## Sheet: Cluster 2
most related keywords:
id	cluster name	coverage difference
207	drug delivery	0.191995
108	vertebrate zoology	0.166365
85	addiction, psychoactive drugs and reward system	0.159249
110	rat strains	0.158911
228	nutrition and healthy food	0.142162
211	inhibitors and agonists	0.127776
88	cognitive and emotional impairment	0.125528
206	anesthesia	0.124655
227	biochemistry	0.12265
305	temperature	0.121378
most related methods:
id	cluster name	coverage difference
36	animal model induction	0.299293
40	conditioning related mental disease	0.228053
67	brain injections and minimally invasive surgery	0.19447
28	learning and memory tests	0.175832
274	drug treatment	0.144372
30	behavioral tests	0.121783
202	training	0.117156
27	fear conditioning test	0.111032
26	stress related tests	0.103675
198	behavioral tests	0.0870039
most cited articles:
PMC id	citation count	title
3396156	131	A Neurobehavioral Systems Analysis of Adult Rats Exposed to Methylazoxymethanol Acetate on E17: Implications for the Neuropathology of Schizophrenia
2752202	127	Targeted disruption of cocaine-activated accumbens neurons prevents context-specific sensitization
2854571	117	Chronic Cellular Imaging of Mouse Visual Cortex During Operant Behavior and Passive Viewing
3387384	109	Go and no-go learning in reward and punishment: Interactions between affect and effect
4143009	96	Lactate promotes plasticity gene expression by potentiating NMDA signaling in neurons
3030450	96	The flexible approach hypothesis: Unification of effort and cue responding hypotheses for the role of nucleus accumbens dopamine in the activation of reward-seeking behavior
3913874	83	Precise Control of Movement Kinematics by Optogenetic Inhibition of Purkinje Cell Activity
4380664	83	Pharmacology of cognitive enhancers for exposure-based therapy of fear, anxiety and trauma-related disorders
3676926	81	Impulsive choice and response in dopamine agonist-related impulse control behaviors
3785567	80	DNA methylation regulates associative reward learning

## Sheet: Cluster 3
most related keywords:
id	cluster name	coverage difference
31	signal propagation	0.399811
78	neuro network modeling	0.395233
12	electrophysiology	0.36106
263	synapse and neuron interaction	0.350474
108	vertebrate zoology	0.344896
342	blood and other body fluids related disease	0.325107
75	dynamic	0.299194
74	evolutionary computation	0.28102
30	neuron potential	0.273651
77	mathematics	0.26439
most related methods:
id	cluster name	coverage difference
170	synapse and plasticity	0.472176
100	chromatin analysis	0.310129
237	patients	0.275906
171	simulation and modeling	0.273459
206	machine learning	0.269832
131	cell proliferation and aggregation assays	0.251951
19	metabolic parameters	0.251405
169	network connectivity	0.240266
174	anatomy analysis	0.228346
36	animal model induction	0.221281
most cited articles:
PMC id	citation count	title
2440773	210	Cortical mechanisms of action selection: the affordance competition hypothesis
1913662	126	Reward encoding in the monkey anterior cingulate cortex
2776749	108	Range-Adapting Representation of Economic Value in the Orbitofrontal Cortex
2610542	101	Moment-to-moment tracking of state value in the amygdala
2644619	97	Covert Expectation-of-Reward in Rat Ventral Striatum at Decision Points
3059689	89	Timing is not Everything: Neuromodulation Opens the STDP Gate
4389268	87	Serotonergic neurons signal reward and punishment on multiple timescales
2715849	86	Evaluating choices by single neurons in the frontal lobe: outcome value encoded across multiple decision variables
2440777	67	Understanding decision-making deficits in neurological conditions: insights from models of natural action selection
2743508	65	Lateral intraparietal cortex and reinforcement learning during a mixed-strategy game

## Sheet: Cluster 4
most related keywords:
id	cluster name	coverage difference
110	rat strains	0.0330208
167	neurotrophin and receptors	0.0121104
139	brain regions, neurons and neurogenesis	0.00958178
85	addiction, psychoactive drugs and reward system	0.00518917
140	neuroprogenitor cell and neuron repair	0.00444075
319	stem cells	0.00389582
156	immune system related genes	0.00351382
215	antiepileptic drugs	0.00287839
197	stem cells	0.00267489
216	sedatives	0.00256922
most related methods:
id	cluster name	coverage difference
114	protein interaction assays	0.0066561
23	prepulse inhibition and startle	0.00342732
12	hormone	0.00314656
35	cerebral ischemia	0.0030449
18	insulin and glucose	0.00264875
108	antioxidant	0.00239473
104	body fluid protein assay	0.00238281
5	ROS	0.00234999
130	cell viability and proliferation	0.0022984
105	ELISA and immune assay	0.00186851
most cited articles:
PMC id	citation count	title
3055449	958	The Reward Circuit: Linking Primate Anatomy and Human Imaging
2064941	801	The Medial Temporal Lobe and Recognition Memory
2396566	658	A Social Neuroscience Perspective on Adolescent Risk-Taking
2134972	517	Dopamine reward circuitry: two projection systems from the ventral midbrain to the nucleus accumbens-olfactory tubercle complex
3055420	509	Human and Rodent Homologies in Action Control: Corticostriatal Determinants of Goal-Directed and Habitual Action
2607325	464	The incentive sensitization theory of addiction: some current issues
3640851	455	Impulsivity as a determinant and consequence of drug use: a review of underlying processes
2795099	436	Phasic vs Sustained Fear in Rats and Humans: Role of the Extended Amygdala in Fear vs Anxiety
2475802	414	The Adolescent Brain
3005957	360	Dissociable Roles of Prelimbic and Infralimbic Cortices, Ventral Hippocampus, and Basolateral Amygdala in the Expression and Extinction of Conditioned Fear

## Sheet: Cluster 5
most related keywords:
id	cluster name	coverage difference
90	cognitive ability tests	0.336049
57	cognitive abilities	0.318585
83	event-related brain potential and brain regions	0.258884
44	visual cognition	0.255409
56	cognitive process and related theory, model and mechanism	0.239565
55	emotional activities	0.224178
98	health care management	0.222865
91	cohort study	0.20148
120	screening	0.197159
79	machine learning	0.191708
most related methods:
id	cluster name	coverage difference
257	participants	0.390889
207	deep learning	0.271076
165	neuro activity analysis	0.268309
204	noise and signal processing	0.243084
208	EEG	0.240741
91	culture	0.220913
199	eye tracking	0.213781
216	neuro imaging	0.211157
187	analysis	0.208233
146	tissue preparation and imaging	0.206256
most cited articles:
PMC id	citation count	title
2704554	104	Medial temporal lobe activation during encoding and retrieval of novel face-name pairs
2803741	82	Dissociation Between Memory Accuracy and Memory Confidence Following Bilateral Parietal Lesions
2862119	82	Medial temporal lobe activity during source retrieval reflects information type, not memory strength
2989424	76	Clan Mentality: Evidence that Medial Prefrontal Cortex Responds to Close Others
3793901	66	Rapid Forgetting Prevented by Retrospective Attention Cues
3827709	63	Neural Similarity Between Encoding and Retrieval is Related to Memory Via Hippocampal Interactions
4585503	54	Fusion and Fission of Cognitive Functions in the Human Parietal Cortex
3697762	54	Spatial reconstruction by patients with hippocampal damage is dominated by relational memory errors
2692915	51	An Electrophysiological Signature of Unconscious Recognition Memory
3389342	48	Prospective mental imagery in patients with major depressive disorder or anxiety disorders

## Sheet: Cluster 6
most related keywords:
id	cluster name	coverage difference
55	emotional activities	0.159333
86	mental disease, mental stress, and related terminologies	0.153442
93	public health	0.131467
48	emotion and bias	0.107171
85	addiction, psychoactive drugs and reward system	0.0980108
47	expression and expression cognition	0.0808097
89	health degree tests	0.0806687
269	brain disease	0.0765565
97	regional health condition evaluation	0.0659788
11	MRI and PET imaging techniques	0.0632577
most related methods:
id	cluster name	coverage difference
257	participants	0.175495
258	psychological condition assessment	0.136017
239	psycho state measurements	0.114756
241	mental status	0.0956113
175	genotype analysis	0.0808221
216	neuro imaging	0.0798436
165	neuro activity analysis	0.0733687
228	statistical analysis	0.0726945
188	control and confounders	0.0714014
249	patient inclusion criteria	0.0666242
most cited articles:
PMC id	citation count	title
1892795	230	Behavioral models of impulsivity in relation to ADHD: Translation between clinical and preclinical studies
2430007	196	Should I stay or should I go? How the human brain manages the trade-off between exploitation and exploration
2617718	174	A Theory of Medical Decision Making and Health: Fuzzy Trace Theory
2518641	173	Reward Processing in Schizophrenia: A Deficit in the Representation of Value
4158359	169	Informatic parcellation of the network involved in the computation of subjective value
3041266	163	Adult attachment predicts maternal brain and oxytocin response to infant cues
2630024	159	Differential Encoding of Losses and Gains in the Human Striatum
2427158	158	Value representations in the primate striatum during matching behavior
3329584	150	Excessive Discounting of Delayed Reinforcers as a Trans-Disease Process Contributing to Addiction and Other Disease-Related Vulnerabilities: Emerging Evidence
2607363	149	Anticipatory affect: neural correlates and consequences for choice

## Sheet: Cluster 7
most related keywords:
id	cluster name	coverage difference
73	language and speech	0.218546
63	sensory-motor integration	0.206864
90	cognitive ability tests	0.205855
72	music	0.201112
56	cognitive process and related theory, model and mechanism	0.176218
71	vocal	0.167045
57	cognitive abilities	0.165815
347	motor system	0.156352
43	time cognition	0.136941
294	sleep and unconscious related disease and phenomenon	0.134182
most related methods:
id	cluster name	coverage difference
257	participants	0.323141
177	sequence and alignment	0.227431
240	sleep	0.223728
194	language and education	0.201724
7	observation	0.14518
234	statistical evaluations	0.141612
165	neuro activity analysis	0.139467
187	analysis	0.13425
175	genotype analysis	0.129696
189	correlation analysis	0.11326
most cited articles:
PMC id	citation count	title
3710434	166	The Ease of Language Understanding (ELU) model: theoretical, empirical, and clinical advances
3555187	114	A quantitative meta-analysis and review of motor learning in the human brain
3561714	103	Reduced sleep spindles and spindle coherence in schizophrenia: Mechanisms of impaired memory consolidation?
2923391	84	The Importance of Sound for Cognitive Sequencing Abilities: The Auditory Scaffolding Hypothesis
3125524	78	Transfer of Training between Music and Speech: Common Processing, Attention, and Memory
3744388	72	The critical role of sleep spindles in hippocampal-dependent memory: a pharmacology study
2722305	62	Subcortical differentiation of stop consonants relates to reading and speech-in-noise perception
2542961	62	Motor Sequence Learning Increases Sleep Spindles and Fast Frequencies in Post-Training Sleep
3844781	60	Preferential Reactivation of Motivationally Relevant Information in the Ventral Striatum
2821573	59	Repetition suppression and plasticity in the human brain

## Sheet: learning and memory
learning and memory average
most related keywords:
id	cluster name	coverage
131	terminologies	0.83419
4	data processing and modeling methods	0.818126
135	cognitive elements description	0.813788
36	brain regions, circuits and neurons	0.721791
136	cognitive elements	0.713339
3	behavior	0.671342
102	health related social research	0.650341
5	brain image quantitative methods	0.62566
326	terminologies	0.613677
79	machine learning	0.585507
most related methods:
id	cluster name	coverage
147	animal model	0.834227
195	behavioral and cognitive tasks	0.825506
193	data	0.696097
192	statistics	0.680262
72	methods	0.614207
97	animals, subjects, cell lines, ethics and reagents	0.60916
198	behavioral tests	0.568431
234	statistical evaluations	0.566377
94	methods	0.547037
21	autonomous behaviors	0.540637
