# Supplementary material for: Creating Neuroscientific Knowledge Organization System Based on Word Representation and Agglomerative Clustering Algorithm
Source: Front Neuroinform. 2020 Aug 18;14:38. doi: 10.3389/fninf.2020.00038 (PMC7461893; doi:10.3389/fninf.2020.00038)
Supplement: Supplementary file 5 [file Data_Sheet_2.CSV]

0 76072
0 0 76070
0 0 0 76050
0 0 0 1 76029
0 0 0 1 0 75929
0 0 0 1 0 1 75895
0 0 0 1 0 1 0 75559
0 0 0 1 0 1 0 0 74812 cell migration and adhesion guidance
0 0 0 1 0 1 0 1 74999 mechanosensory
0 0 0 1 0 1 1 75836 drug delivery
0 0 0 1 1 75937 behavior
0 1 76071
0 1 0 76068
0 1 0 0 76057 data processing and modeling methods
0 1 0 1 76067
0 1 0 1 0 76048
0 1 0 1 0 0 76019 brain image quantitative methods
0 1 0 1 0 1 76046
0 1 0 1 0 1 0 76004
0 1 0 1 0 1 0 1 75985
0 1 0 1 0 1 0 1 0 75774 immunohistochemistry techniques
0 1 0 1 0 1 0 1 1 75830 axon tracing technique
0 1 0 1 0 1 1 76036
0 1 0 1 0 1 1 1 75951
0 1 0 1 0 1 1 1 0 75857
0 1 0 1 0 1 1 1 0 0 75357
0 1 0 1 0 1 1 1 0 0 0 73993 brain oxygen
0 1 0 1 0 1 1 1 0 0 1 74911
0 1 0 1 0 1 1 1 0 0 1 0 73877 fluid related brain measurement techniques
0 1 0 1 0 1 1 1 0 0 1 1 74650 MRI and PET imaging techniques
0 1 0 1 0 1 1 1 0 1 75694 MRI and PET imaging techniques
0 1 0 1 0 1 1 1 1 75931
0 1 0 1 0 1 1 1 1 0 75626
0 1 0 1 0 1 1 1 1 0 0 75458 electrophysiology
0 1 0 1 0 1 1 1 1 0 1 75534 biosensors
0 1 0 1 0 1 1 1 1 1 75788
0 1 0 1 0 1 1 1 1 1 0 75709 molecular engineering and imaging
0 1 0 1 0 1 1 1 1 1 1 75713
0 1 0 1 0 1 1 1 1 1 1 0 75392 biophysics
0 1 0 1 0 1 1 1 1 1 1 1 75600
0 1 0 1 0 1 1 1 1 1 1 1 1 75287
0 1 0 1 0 1 1 1 1 1 1 1 1 0 74756
0 1 0 1 0 1 1 1 1 1 1 1 1 0 0 73449 polymers
0 1 0 1 0 1 1 1 1 1 1 1 1 0 1 74459
0 1 0 1 0 1 1 1 1 1 1 1 1 0 1 0 73651
0 1 0 1 0 1 1 1 1 1 1 1 1 0 1 0 0 72442 intracellular delivery
0 1 0 1 0 1 1 1 1 1 1 1 1 0 1 0 1 72841
0 1 0 1 0 1 1 1 1 1 1 1 1 0 1 0 1 0 70342 brain drug delivery
0 1 0 1 0 1 1 1 1 1 1 1 1 0 1 0 1 1 70732 Nano body drug delivery
0 1 0 1 0 1 1 1 1 1 1 1 1 0 1 1 73853
0 1 0 1 0 1 1 1 1 1 1 1 1 0 1 1 0 72593
0 1 0 1 0 1 1 1 1 1 1 1 1 0 1 1 0 0 71062 magnetic nanoparticle
0 1 0 1 0 1 1 1 1 1 1 1 1 0 1 1 0 1 72108 molecular imaging
0 1 0 1 0 1 1 1 1 1 1 1 1 0 1 1 1 72899
0 1 0 1 0 1 1 1 1 1 1 1 1 0 1 1 1 0 71269 bio nanomaterials
0 1 0 1 0 1 1 1 1 1 1 1 1 0 1 1 1 1 72544 targeting therapy
0 1 0 1 0 1 1 1 1 1 1 1 1 1 75275 biocompatible materials
0 1 0 1 1 76055
0 1 0 1 1 0 76026
0 1 0 1 1 0 0 75960
0 1 0 1 1 0 0 0 75871
0 1 0 1 1 0 0 0 0 75770 cortical structure and mapping
0 1 0 1 1 0 0 0 1 75784
0 1 0 1 1 0 0 0 1 0 75256
0 1 0 1 1 0 0 0 1 0 0 73873 neurons
0 1 0 1 1 0 0 0 1 0 1 74351 inhibition and excitatory neural transmission
0 1 0 1 1 0 0 0 1 1 75616 circuits
0 1 0 1 1 0 0 1 0 75596
0 1 0 1 1 0 0 1 0 0 75310
0 1 0 1 1 0 0 1 0 0 0 74895
0 1 0 1 1 0 0 1 0 0 0 0 72911
0 1 0 1 1 0 0 1 0 0 0 0 0 50596 synapse release
0 1 0 1 1 0 0 1 0 0 0 1 1 72844 neuron potential
0 1 0 1 1 0 0 1 0 1 75450 signal propagation
0 1 0 1 1 0 0 1 1 75755
0 1 0 1 1 0 0 1 1 0 74403
0 1 0 1 1 0 0 1 1 0 0 71905
0 1 0 1 1 0 0 1 1 0 0 0 60052 plasticity
0 1 0 1 1 0 0 1 1 0 1 1 73598 potentiation
0 1 0 1 1 0 0 1 1 1 74449 activation related gene expression
0 1 0 1 1 0 1 75991
0 1 0 1 1 0 1 0 75954 brain region analysis
0 1 0 1 1 0 1 1 75966 brain regions	circuits and neurons
0 1 0 1 1 1 76053
0 1 0 1 1 1 0 76038
0 1 0 1 1 1 0 0 76009
0 1 0 1 1 1 0 0 0 75959
0 1 0 1 1 1 0 0 0 0 75927
0 1 0 1 1 1 0 0 0 0 0 75696
0 1 0 1 1 1 0 0 0 0 0 0 75181
0 1 0 1 1 1 0 0 0 0 0 0 0 73734 brain network
0 1 0 1 1 1 0 0 0 0 0 0 1 74368
0 1 0 1 1 1 0 0 0 0 0 0 1 0 71483 brain networks
0 1 0 1 1 1 0 0 0 0 0 0 1 1 72847 MRI
0 1 0 1 1 1 0 0 0 0 0 1 75576 EEG
0 1 0 1 1 1 0 0 0 0 1 75892
0 1 0 1 1 1 0 0 0 0 1 0 75751 learning and memory
0 1 0 1 1 1 0 0 0 0 1 1 75808
0 1 0 1 1 1 0 0 0 0 1 1 0 75632
0 1 0 1 1 1 0 0 0 0 1 1 0 0 75368
0 1 0 1 1 1 0 0 0 0 1 1 0 0 0 75067 choice response
0 1 0 1 1 1 0 0 0 0 1 1 0 0 1 75240 time cognition
0 1 0 1 1 1 0 0 0 0 1 1 0 1 75579 visual cognition
0 1 0 1 1 1 0 0 0 0 1 1 1 75708
0 1 0 1 1 1 0 0 0 0 1 1 1 0 75621
0 1 0 1 1 1 0 0 0 0 1 1 1 0 0 75435
0 1 0 1 1 1 0 0 0 0 1 1 1 0 0 0 75187
0 1 0 1 1 1 0 0 0 0 1 1 1 0 0 0 0 73987
0 1 0 1 1 1 0 0 0 0 1 1 1 0 0 0 0 0 72650 face cognition
0 1 0 1 1 1 0 0 0 0 1 1 1 0 0 0 0 1 73748
0 1 0 1 1 1 0 0 0 0 1 1 1 0 0 0 0 1 0 71328 social gaze
0 1 0 1 1 1 0 0 0 0 1 1 1 0 0 0 0 1 1 72722 expression and expression cognition
0 1 0 1 1 1 0 0 0 0 1 1 1 0 0 0 1 75136 emotion and bias
0 1 0 1 1 1 0 0 0 0 1 1 1 0 0 1 75320
0 1 0 1 1 1 0 0 0 0 1 1 1 0 0 1 0 75158
0 1 0 1 1 1 0 0 0 0 1 1 1 0 0 1 0 0 74603
0 1 0 1 1 1 0 0 0 0 1 1 1 0 0 1 0 0 0 73692 introspection
0 1 0 1 1 1 0 0 0 0 1 1 1 0 0 1 0 0 1 74009 imagination
0 1 0 1 1 1 0 0 0 0 1 1 1 0 0 1 0 1 74942
0 1 0 1 1 1 0 0 0 0 1 1 1 0 0 1 0 1 0 74130 body cognition
0 1 0 1 1 1 0 0 0 0 1 1 1 0 0 1 0 1 1 74772
0 1 0 1 1 1 0 0 0 0 1 1 1 0 0 1 0 1 1 0 74082 action and imitation
0 1 0 1 1 1 0 0 0 0 1 1 1 0 0 1 0 1 1 1 74215 volition
0 1 0 1 1 1 0 0 0 0 1 1 1 0 0 1 1 75169
0 1 0 1 1 1 0 0 0 0 1 1 1 0 0 1 1 0 74738 mother-infant psychology
0 1 0 1 1 1 0 0 0 0 1 1 1 0 0 1 1 1 75077 emotional activities
0 1 0 1 1 1 0 0 0 0 1 1 1 0 1 75591 cognitive process and related theory	model and mechanism
0 1 0 1 1 1 0 0 0 0 1 1 1 1 75671 cognitive abilities
0 1 0 1 1 1 0 0 0 1 75947
0 1 0 1 1 1 0 0 0 1 0 75843
0 1 0 1 1 1 0 0 0 1 0 0 75651
0 1 0 1 1 1 0 0 0 1 0 0 0 75424 brain-computer interface and applications
0 1 0 1 1 1 0 0 0 1 0 0 1 75619
0 1 0 1 1 1 0 0 0 1 0 0 1 0 75359
0 1 0 1 1 1 0 0 0 1 0 0 1 0 0 74384
0 1 0 1 1 1 0 0 0 1 0 0 1 0 0 0 73504 corticospinal excitability
0 1 0 1 1 1 0 0 0 1 0 0 1 0 0 1 73719 muscle and force
0 1 0 1 1 1 0 0 0 1 0 0 1 0 1 75019
0 1 0 1 1 1 0 0 0 1 0 0 1 0 1 0 74908 motor adjustment
0 1 0 1 1 1 0 0 0 1 0 0 1 0 1 1 74934 neuro system damage and therapy
0 1 0 1 1 1 0 0 0 1 0 0 1 1 75521 sensory-motor integration
0 1 0 1 1 1 0 0 0 1 0 1 75729
0 1 0 1 1 1 0 0 0 1 0 1 0 75311 therapies
0 1 0 1 1 1 0 0 0 1 0 1 1 75525 brain stimulation
0 1 0 1 1 1 0 0 0 1 1 75881
0 1 0 1 1 1 0 0 0 1 1 0 75590
0 1 0 1 1 1 0 0 0 1 1 0 0 75006 eye
0 1 0 1 1 1 0 0 0 1 1 0 1 75193 space cognition and coordination in visual system
0 1 0 1 1 1 0 0 0 1 1 1 75698
0 1 0 1 1 1 0 0 0 1 1 1 0 74968 hearing
0 1 0 1 1 1 0 0 0 1 1 1 1 75267
0 1 0 1 1 1 0 0 0 1 1 1 1 0 74853
0 1 0 1 1 1 0 0 0 1 1 1 1 0 0 73868
0 1 0 1 1 1 0 0 0 1 1 1 1 0 0 0 68842
0 1 0 1 1 1 0 0 0 1 1 1 1 0 0 0 0 58861 hearing
0 1 0 1 1 1 0 0 0 1 1 1 1 0 0 1 1 73052 hearing related brain structures
0 1 0 1 1 1 0 0 0 1 1 1 1 1 74901
0 1 0 1 1 1 0 0 0 1 1 1 1 1 0 72681 vocal
0 1 0 1 1 1 0 0 0 1 1 1 1 1 1 74674
0 1 0 1 1 1 0 0 0 1 1 1 1 1 1 0 73982 music
0 1 0 1 1 1 0 0 0 1 1 1 1 1 1 1 74567 language and speech
0 1 0 1 1 1 0 0 1 75983
0 1 0 1 1 1 0 0 1 1 75875
0 1 0 1 1 1 0 0 1 1 0 75678 evolutionary computation
0 1 0 1 1 1 0 0 1 1 1 75872
0 1 0 1 1 1 0 0 1 1 1 0 75768
0 1 0 1 1 1 0 0 1 1 1 0 0 75646 dynamic
0 1 0 1 1 1 0 0 1 1 1 0 1 75675
0 1 0 1 1 1 0 0 1 1 1 0 1 0 75065 mathematics
0 1 0 1 1 1 0 0 1 1 1 0 1 1 75389
0 1 0 1 1 1 0 0 1 1 1 0 1 1 0 75046 mathematics
0 1 0 1 1 1 0 0 1 1 1 0 1 1 1 75197 neuro network modeling
0 1 0 1 1 1 0 0 1 1 1 1 75829 machine learning
0 1 0 1 1 1 0 1 76015
0 1 0 1 1 1 0 1 0 75950
0 1 0 1 1 1 0 1 0 0 75878
0 1 0 1 1 1 0 1 0 0 0 75605
0 1 0 1 1 1 0 1 0 0 0 0 74425 vocal behavior and birds
0 1 0 1 1 1 0 1 0 0 0 1 75015 interactive behaviors
0 1 0 1 1 1 0 1 0 0 1 75673 psychological stress and related terminologies
0 1 0 1 1 1 0 1 0 1 75920
0 1 0 1 1 1 0 1 0 1 0 75257
0 1 0 1 1 1 0 1 0 1 0 1 73793
0 1 0 1 1 1 0 1 0 1 0 1 0 71287 event-related brain potential and brain regions
0 1 0 1 1 1 0 1 0 1 0 1 1 73336 mental disorders
0 1 0 1 1 1 0 1 0 1 1 75818
0 1 0 1 1 1 0 1 0 1 1 0 75631 addiction	psychoactive drugs and reward system
0 1 0 1 1 1 0 1 0 1 1 1 75653 mental disease	mental stress	and related terminologies
0 1 0 1 1 1 0 1 1 76003
0 1 0 1 1 1 0 1 1 0 75926 cognitive and emotional status evaluation methods
0 1 0 1 1 1 0 1 1 1 75980
0 1 0 1 1 1 0 1 1 1 0 75772
0 1 0 1 1 1 0 1 1 1 0 0 75026 cognitive and emotional impairment
0 1 0 1 1 1 0 1 1 1 0 1 75539
0 1 0 1 1 1 0 1 1 1 0 1 0 75230 health degree tests
0 1 0 1 1 1 0 1 1 1 0 1 1 75367 cognitive ability tests
0 1 0 1 1 1 0 1 1 1 1 75945
0 1 0 1 1 1 0 1 1 1 1 0 75863
0 1 0 1 1 1 0 1 1 1 1 0 0 74739 cohort study
0 1 0 1 1 1 0 1 1 1 1 0 1 75412 cohorts
0 1 0 1 1 1 0 1 1 1 1 1 75943
0 1 0 1 1 1 0 1 1 1 1 1 1 75858
0 1 0 1 1 1 0 1 1 1 1 1 1 0 75747 public health
0 1 0 1 1 1 0 1 1 1 1 1 1 1 75838
0 1 0 1 1 1 0 1 1 1 1 1 1 1 0 75312 publication
0 1 0 1 1 1 0 1 1 1 1 1 1 1 1 75773
0 1 0 1 1 1 0 1 1 1 1 1 1 1 1 0 75633
0 1 0 1 1 1 0 1 1 1 1 1 1 1 1 0 0 75406 cognitive behavioral therapy
0 1 0 1 1 1 0 1 1 1 1 1 1 1 1 0 1 75594
0 1 0 1 1 1 0 1 1 1 1 1 1 1 1 0 1 0 75327 social research
0 1 0 1 1 1 0 1 1 1 1 1 1 1 1 0 1 1 75339
0 1 0 1 1 1 0 1 1 1 1 1 1 1 1 0 1 1 0 75027
0 1 0 1 1 1 0 1 1 1 1 1 1 1 1 0 1 1 0 0 74596 regional health condition evaluation
0 1 0 1 1 1 0 1 1 1 1 1 1 1 1 0 1 1 0 1 74633 health care management
0 1 0 1 1 1 0 1 1 1 1 1 1 1 1 0 1 1 1 75161
0 1 0 1 1 1 0 1 1 1 1 1 1 1 1 0 1 1 1 1 74991
0 1 0 1 1 1 0 1 1 1 1 1 1 1 1 0 1 1 1 1 0 73972 educational psychology
0 1 0 1 1 1 0 1 1 1 1 1 1 1 1 0 1 1 1 1 1 74716 social network research
0 1 0 1 1 1 0 1 1 1 1 1 1 1 1 1 75735 cost analysis
0 1 0 1 1 1 1 76040
0 1 0 1 1 1 1 1 76035
0 1 0 1 1 1 1 1 0 75915
0 1 0 1 1 1 1 1 0 0 75610
0 1 0 1 1 1 1 1 0 1 1 75766
0 1 0 1 1 1 1 1 0 1 1 1 75629
0 1 0 1 1 1 1 1 0 1 1 1 0 75436 health related social research
0 1 0 1 1 1 1 1 0 1 1 1 1 75523 name of health related research fields
0 1 1 76069
0 1 1 0 76065
0 1 1 0 0 76041
0 1 1 0 0 0 75905
0 1 1 0 0 0 0 75624
0 1 1 0 0 0 0 0 74550 model organism
0 1 1 0 0 0 0 1 75034 mutant
0 1 1 0 0 0 1 75664
0 1 1 0 0 0 1 0 75030 florescent tools
0 1 1 0 0 0 1 1 75555 gene modification and investigation tools
0 1 1 0 0 1 75979
0 1 1 0 0 1 0 75916 vertebrate zoology
0 1 1 0 0 1 1 75939
0 1 1 0 0 1 1 0 75668 rat disease model
0 1 1 0 0 1 1 1 75780 rat strains
0 1 1 0 1 76064
0 1 1 0 1 0 76056
0 1 1 0 1 0 0 75974
0 1 1 0 1 0 0 0 75828 agriculture and plants
0 1 1 0 1 0 0 1 75948
0 1 1 0 1 0 0 1 0 75251
0 1 1 0 1 0 0 1 0 0 74408 olfactory
0 1 1 0 1 0 0 1 0 1 74933 taste
0 1 1 0 1 0 0 1 1 75792
0 1 1 0 1 0 0 1 1 0 75581
0 1 1 0 1 0 0 1 1 0 0 75376 insectology
0 1 1 0 1 0 0 1 1 0 1 75394 invertebrate zoology
0 1 1 0 1 0 0 1 1 1 75764 organism categories and evolution
0 1 1 0 1 0 1 76033
0 1 1 0 1 0 1 0 75906
0 1 1 0 1 0 1 0 0 75657 structure
0 1 1 0 1 0 1 0 1 75779
0 1 1 0 1 0 1 0 1 0 75110
0 1 1 0 1 0 1 0 1 0 0 73311 structure activity relationship
0 1 1 0 1 0 1 0 1 0 1 74766
0 1 1 0 1 0 1 0 1 0 1 1 73791
0 1 1 0 1 0 1 0 1 0 1 1 0 70200 drug design
0 1 1 0 1 0 1 0 1 0 1 1 1 71161 screening
0 1 1 0 1 0 1 0 1 1 75464
0 1 1 0 1 0 1 0 1 1 1 75073
0 1 1 0 1 0 1 0 1 1 1 0 74112 mimetic peptide
0 1 1 0 1 0 1 0 1 1 1 1 74611 antisense oligodeoxynucleotide
0 1 1 0 1 0 1 1 76012
0 1 1 0 1 0 1 1 0 75731 driving
0 1 1 0 1 0 1 1 1 75957
0 1 1 0 1 0 1 1 1 0 75566
0 1 1 0 1 0 1 1 1 0 0 72262 regulation network
0 1 1 0 1 0 1 1 1 0 1 75434 interaction network
0 1 1 0 1 0 1 1 1 1 75923
0 1 1 0 1 0 1 1 1 1 0 75803
0 1 1 0 1 0 1 1 1 1 0 0 75492
0 1 1 0 1 0 1 1 1 1 0 0 0 73474 knowledge engineering
0 1 1 0 1 0 1 1 1 1 0 0 1 74242 interaction network
0 1 1 0 1 0 1 1 1 1 0 1 75561 interaction network
0 1 1 0 1 0 1 1 1 1 1 75894
0 1 1 0 1 0 1 1 1 1 1 1 75593
0 1 1 0 1 0 1 1 1 1 1 1 0 75355
0 1 1 0 1 0 1 1 1 1 1 1 0 0 73746 bioenergetics
0 1 1 0 1 0 1 1 1 1 1 1 0 1 74305 signal transduction terminology
0 1 1 0 1 0 1 1 1 1 1 1 1 75371 terminologies
0 1 1 0 1 1 76061
0 1 1 0 1 1 0 75987
0 1 1 0 1 1 0 0 75798
0 1 1 0 1 1 0 0 0 74904 genes closely related to sequence and transcription analysis
0 1 1 0 1 1 0 0 1 75512 sequence and transcription analysis
0 1 1 0 1 1 0 1 75949 sequence and transcription analysis
0 1 1 0 1 1 1 76034
0 1 1 0 1 1 1 0 75942 cognitive elements description
0 1 1 0 1 1 1 1 76008 cognitive elements
0 1 1 1 76066
0 1 1 1 0 76058
0 1 1 1 0 0 76042
0 1 1 1 0 0 0 76022
0 1 1 1 0 0 0 0 75855 brain regions and neurons
0 1 1 1 0 0 0 1 75912
0 1 1 1 0 0 0 1 0 75785
0 1 1 1 0 0 0 1 0 0 74864 microglia/macrophage activation
0 1 1 1 0 0 0 1 0 1 75172
0 1 1 1 0 0 0 1 0 1 0 72933 brain regions	neurons and neurogenesis
0 1 1 1 0 0 0 1 0 1 1 74198 neuroprogenitor cell and neuron repair
0 1 1 1 0 0 0 1 1 75826
0 1 1 1 0 0 0 1 1 0 74958 neuron growth related genes
0 1 1 1 0 0 0 1 1 1 75699 myelin
0 1 1 1 0 0 1 76030
0 1 1 1 0 0 1 1 76018
0 1 1 1 0 0 1 1 0 75940
0 1 1 1 0 0 1 1 0 0 75787
0 1 1 1 0 0 1 1 0 0 0 75656
0 1 1 1 0 0 1 1 0 0 0 0 75139
0 1 1 1 0 0 1 1 0 0 0 0 0 74356 intracellular traffic
0 1 1 1 0 0 1 1 0 0 0 0 1 74870 lysosomes
0 1 1 1 0 0 1 1 0 0 0 1 75599
0 1 1 1 0 0 1 1 0 0 0 1 1 75303
0 1 1 1 0 0 1 1 0 0 0 1 1 0 74315 lipid modification
0 1 1 1 0 0 1 1 0 0 0 1 1 1 74672 plasma membrane
0 1 1 1 0 0 1 1 0 0 1 75711 cell communication
0 1 1 1 0 0 1 1 0 1 75891
0 1 1 1 0 0 1 1 0 1 0 75782 cell shape	polarity and movement control
0 1 1 1 0 0 1 1 0 1 1 75880
0 1 1 1 0 0 1 1 0 1 1 0 75738
0 1 1 1 0 0 1 1 0 1 1 0 0 75222
0 1 1 1 0 0 1 1 0 1 1 0 0 0 74012 membrane and signaling protein types and domains
0 1 1 1 0 0 1 1 0 1 1 0 0 1 75152
0 1 1 1 0 0 1 1 0 1 1 0 0 1 0 74146 cell surface signal transduction
0 1 1 1 0 0 1 1 0 1 1 0 0 1 1 74719 synapse signal transduction
0 1 1 1 0 0 1 1 0 1 1 0 1 75552 synapse
0 1 1 1 0 0 1 1 0 1 1 1 75866 neuronal outgrowth and synapse formation
0 1 1 1 0 0 1 1 1 76005
0 1 1 1 0 0 1 1 1 0 75984
0 1 1 1 0 0 1 1 1 0 0 75856
0 1 1 1 0 0 1 1 1 0 0 0 75732 modulation of immune response and other cell actions
0 1 1 1 0 0 1 1 1 0 0 1 75741 cells
0 1 1 1 0 0 1 1 1 0 1 75962
0 1 1 1 0 0 1 1 1 0 1 1 75861
0 1 1 1 0 0 1 1 1 0 1 1 0 75786
0 1 1 1 0 0 1 1 1 0 1 1 0 0 75743
0 1 1 1 0 0 1 1 1 0 1 1 0 0 1 75701
0 1 1 1 0 0 1 1 1 0 1 1 0 0 1 0 75347
0 1 1 1 0 0 1 1 1 0 1 1 0 0 1 0 0 75153 immune system related genes
0 1 1 1 0 0 1 1 1 0 1 1 0 0 1 0 1 75204
0 1 1 1 0 0 1 1 1 0 1 1 0 0 1 0 1 0 74223
0 1 1 1 0 0 1 1 1 0 1 1 0 0 1 0 1 0 0 71520 galectin
0 1 1 1 0 0 1 1 1 0 1 1 0 0 1 0 1 0 1 73724 antimicrobial peptide
0 1 1 1 0 0 1 1 1 0 1 1 0 0 1 0 1 1 74913 cell growth control
0 1 1 1 0 0 1 1 1 0 1 1 0 0 1 1 75486
0 1 1 1 0 0 1 1 1 0 1 1 0 0 1 1 0 74373 cell surface markers
0 1 1 1 0 0 1 1 1 0 1 1 0 0 1 1 1 75391 cell migration and growth control
0 1 1 1 0 0 1 1 1 0 1 1 0 1 75746
0 1 1 1 0 0 1 1 1 0 1 1 0 1 0 75514
0 1 1 1 0 0 1 1 1 0 1 1 0 1 0 0 75231 pathways related to cell interaction in development
0 1 1 1 0 0 1 1 1 0 1 1 0 1 0 1 75325
0 1 1 1 0 0 1 1 1 0 1 1 0 1 0 1 0 74733
0 1 1 1 0 0 1 1 1 0 1 1 0 1 0 1 0 1 71919 reelin signaling
0 1 1 1 0 0 1 1 1 0 1 1 0 1 0 1 1 75180
0 1 1 1 0 0 1 1 1 0 1 1 0 1 0 1 1 0 74885 growth factors
0 1 1 1 0 0 1 1 1 0 1 1 0 1 0 1 1 1 74944
0 1 1 1 0 0 1 1 1 0 1 1 0 1 0 1 1 1 0 73251 axon guidance
0 1 1 1 0 0 1 1 1 0 1 1 0 1 0 1 1 1 1 74084 neuro system repair
0 1 1 1 0 0 1 1 1 0 1 1 0 1 1 75688
0 1 1 1 0 0 1 1 1 0 1 1 0 1 1 0 73750 neurotrophin and receptors
0 1 1 1 0 0 1 1 1 0 1 1 0 1 1 1 74499 insulin
0 1 1 1 0 0 1 1 1 0 1 1 1 75831
0 1 1 1 0 0 1 1 1 0 1 1 1 1 75659
0 1 1 1 0 0 1 1 1 0 1 1 1 1 0 74940 blood coagulation
0 1 1 1 0 0 1 1 1 0 1 1 1 1 1 75258
0 1 1 1 0 0 1 1 1 0 1 1 1 1 1 0 73956 glycoprotein
0 1 1 1 0 0 1 1 1 0 1 1 1 1 1 1 74834 proteinase
0 1 1 1 0 0 1 1 1 1 75999
0 1 1 1 0 0 1 1 1 1 0 75936
0 1 1 1 0 0 1 1 1 1 0 0 75844
0 1 1 1 0 0 1 1 1 1 0 0 0 75734
0 1 1 1 0 0 1 1 1 1 0 0 0 0 75609 chromosome instability
0 1 1 1 0 0 1 1 1 1 0 0 0 1 75695
0 1 1 1 0 0 1 1 1 1 0 0 0 1 0 75568
0 1 1 1 0 0 1 1 1 1 0 0 0 1 0 0 74279 ubiquitin
0 1 1 1 0 0 1 1 1 1 0 0 0 1 0 1 75526 cell cycle control
0 1 1 1 0 0 1 1 1 1 0 0 0 1 1 75580
0 1 1 1 0 0 1 1 1 1 0 0 0 1 1 0 75051 transcription control
0 1 1 1 0 0 1 1 1 1 0 0 0 1 1 1 75140 chromatin
0 1 1 1 0 0 1 1 1 1 0 0 1 75804
0 1 1 1 0 0 1 1 1 1 0 0 1 0 75578
0 1 1 1 0 0 1 1 1 1 0 0 1 0 0 75247 transcription and RNA processing
0 1 1 1 0 0 1 1 1 1 0 0 1 0 1 75342
0 1 1 1 0 0 1 1 1 1 0 0 1 0 1 0 74430 irregular cell compartment
0 1 1 1 0 0 1 1 1 1 0 0 1 0 1 1 74814 nucleus and DNA binding protein
0 1 1 1 0 0 1 1 1 1 0 0 1 1 75654 RNA
0 1 1 1 0 0 1 1 1 1 0 1 75897
0 1 1 1 0 0 1 1 1 1 0 1 0 75608
0 1 1 1 0 0 1 1 1 1 0 1 0 0 75473 other signal transduction related genes
0 1 1 1 0 0 1 1 1 1 0 1 0 1 75556 cancer related genes and pathways
0 1 1 1 0 0 1 1 1 1 0 1 1 75845
0 1 1 1 0 0 1 1 1 1 0 1 1 0 75611
0 1 1 1 0 0 1 1 1 1 0 1 1 0 0 75148
0 1 1 1 0 0 1 1 1 1 0 1 1 0 0 0 74394 autophagy
0 1 1 1 0 0 1 1 1 1 0 1 1 0 0 1 74503
0 1 1 1 0 0 1 1 1 1 0 1 1 0 0 1 1 1 67254 mitochondrial fission and fusion
0 1 1 1 0 0 1 1 1 1 0 1 1 0 1 75538
0 1 1 1 0 0 1 1 1 1 0 1 1 0 1 0 75117 protein processing
0 1 1 1 0 0 1 1 1 1 0 1 1 0 1 1 75494 Parkinson’s disease related genes
0 1 1 1 0 0 1 1 1 1 0 1 1 1 75740
0 1 1 1 0 0 1 1 1 1 0 1 1 1 0 75415 HSP and protein folding
0 1 1 1 0 0 1 1 1 1 0 1 1 1 1 75661 mitochondria and apoptosis
0 1 1 1 0 0 1 1 1 1 1 75981
0 1 1 1 0 0 1 1 1 1 1 0 75933
0 1 1 1 0 0 1 1 1 1 1 0 0 75586 skin	hair and pigment cell
0 1 1 1 0 0 1 1 1 1 1 0 1 75625 skeletogenesis
0 1 1 1 0 0 1 1 1 1 1 1 75970
0 1 1 1 0 0 1 1 1 1 1 1 0 75638
0 1 1 1 0 0 1 1 1 1 1 1 0 0 74344 lamin
0 1 1 1 0 0 1 1 1 1 1 1 0 1 75029 muscle developement
0 1 1 1 0 0 1 1 1 1 1 1 1 75963
0 1 1 1 0 0 1 1 1 1 1 1 1 0 75753
0 1 1 1 0 0 1 1 1 1 1 1 1 0 0 75305
0 1 1 1 0 0 1 1 1 1 1 1 1 0 0 0 74802 development
0 1 1 1 0 0 1 1 1 1 1 1 1 0 0 1 75228 parts of brain and neuron and development
0 1 1 1 0 0 1 1 1 1 1 1 1 0 1 75503 transcription factors and development
0 1 1 1 0 0 1 1 1 1 1 1 1 1 75842 transcription factors and development
0 1 1 1 0 1 76044
0 1 1 1 0 1 0 76032
0 1 1 1 0 1 0 1 76020
0 1 1 1 0 1 0 1 1 75914
0 1 1 1 0 1 0 1 1 1 75775
0 1 1 1 0 1 0 1 1 1 0 75643
0 1 1 1 0 1 0 1 1 1 0 0 75460
0 1 1 1 0 1 0 1 1 1 0 0 0 74962 stem cells
0 1 1 1 0 1 0 1 1 1 0 0 1 75155
0 1 1 1 0 1 0 1 1 1 0 0 1 0 74064 cells
0 1 1 1 0 1 0 1 1 1 0 0 1 1 75025 signal transduction
0 1 1 1 0 1 1 76037
0 1 1 1 0 1 1 0 75998
0 1 1 1 0 1 1 0 0 75910
0 1 1 1 0 1 1 0 0 0 75852
0 1 1 1 0 1 1 0 0 0 0 75438 kinase
0 1 1 1 0 1 1 0 0 0 1 75797
0 1 1 1 0 1 1 0 0 0 1 0 75301 calcium transport and signaling related protein
0 1 1 1 0 1 1 0 0 0 1 1 75759
0 1 1 1 0 1 1 0 0 0 1 1 0 75519
0 1 1 1 0 1 1 0 0 0 1 1 0 0 71775 connexin
0 1 1 1 0 1 1 0 0 0 1 1 0 1 75088 purinergic signaling receptors
0 1 1 1 0 1 1 0 0 0 1 1 1 75569 ion channels
0 1 1 1 0 1 1 0 0 1 75904 salt	pH and osmotic pressure homeostasis related proteins
0 1 1 1 0 1 1 0 1 75953
0 1 1 1 0 1 1 0 1 0 75893
0 1 1 1 0 1 1 0 1 0 0 75760
0 1 1 1 0 1 1 0 1 0 0 0 74963 anesthesia
0 1 1 1 0 1 1 0 1 0 0 1 75557 drug delivery
0 1 1 1 0 1 1 0 1 0 1 75776
0 1 1 1 0 1 1 0 1 0 1 0 75261
0 1 1 1 0 1 1 0 1 0 1 0 0 72291 adrenergic
0 1 1 1 0 1 1 0 1 0 1 0 1 74197 hormone	receptors and drugs related to the circulation system
0 1 1 1 0 1 1 0 1 0 1 1 75685
0 1 1 1 0 1 1 0 1 0 1 1 0 75451
0 1 1 1 0 1 1 0 1 0 1 1 0 0 75351 other drugs
0 1 1 1 0 1 1 0 1 0 1 1 0 1 75352 inhibitors and agonists
0 1 1 1 0 1 1 0 1 0 1 1 1 75516
0 1 1 1 0 1 1 0 1 0 1 1 1 0 74665
0 1 1 1 0 1 1 0 1 0 1 1 1 0 0 72874 histamine related drugs
0 1 1 1 0 1 1 0 1 0 1 1 1 0 1 74369 5-HT related drugs
0 1 1 1 0 1 1 0 1 0 1 1 1 1 74808
0 1 1 1 0 1 1 0 1 0 1 1 1 1 0 71956 mood stabilizer
0 1 1 1 0 1 1 0 1 0 1 1 1 1 1 74702
0 1 1 1 0 1 1 0 1 0 1 1 1 1 1 0 73895
0 1 1 1 0 1 1 0 1 0 1 1 1 1 1 0 0 72547 antiepileptic drugs
0 1 1 1 0 1 1 0 1 0 1 1 1 1 1 0 1 72991 sedatives
0 1 1 1 0 1 1 0 1 0 1 1 1 1 1 1 74016
0 1 1 1 0 1 1 0 1 0 1 1 1 1 1 1 0 72960
0 1 1 1 0 1 1 0 1 0 1 1 1 1 1 1 0 0 70533 antidepressants
0 1 1 1 0 1 1 0 1 0 1 1 1 1 1 1 0 1 71207 anti-obesity drugs
0 1 1 1 0 1 1 0 1 0 1 1 1 1 1 1 1 73351
0 1 1 1 0 1 1 0 1 0 1 1 1 1 1 1 1 0 72734 antipsychotic drugs
0 1 1 1 0 1 1 0 1 0 1 1 1 1 1 1 1 1 73198 antidepressants
0 1 1 1 0 1 1 0 1 1 75909
0 1 1 1 0 1 1 0 1 1 0 75837
0 1 1 1 0 1 1 0 1 1 0 0 75700
0 1 1 1 0 1 1 0 1 1 0 0 0 74700 other transmitters and receptors
0 1 1 1 0 1 1 0 1 1 0 0 1 75645
0 1 1 1 0 1 1 0 1 1 0 0 1 0 75442 other transmitters and receptors
0 1 1 1 0 1 1 0 1 1 0 0 1 1 75544 receptor structure and mechanisms
0 1 1 1 0 1 1 0 1 1 0 1 75718
0 1 1 1 0 1 1 0 1 1 0 1 0 74924 acetylcholine
0 1 1 1 0 1 1 0 1 1 0 1 1 75111
0 1 1 1 0 1 1 0 1 1 0 1 1 0 74522 GABA
0 1 1 1 0 1 1 0 1 1 0 1 1 1 74742 glutamate
0 1 1 1 0 1 1 0 1 1 1 75860 biochemistry
0 1 1 1 0 1 1 1 76017
0 1 1 1 0 1 1 1 0 75956
0 1 1 1 0 1 1 1 0 0 75864
0 1 1 1 0 1 1 1 0 0 0 75704 nutrition and healthy food
0 1 1 1 0 1 1 1 0 0 1 75789 natural product chemistry
0 1 1 1 0 1 1 1 0 1 0 75644
0 1 1 1 0 1 1 1 0 1 0 0 74713 cigarette
0 1 1 1 0 1 1 1 0 1 0 1 75510
0 1 1 1 0 1 1 1 0 1 0 1 0 74575 metal dust
0 1 1 1 0 1 1 1 0 1 0 1 1 74871 toxins and their effects	such as human health
0 1 1 1 0 1 1 1 0 1 1 75900 chemistry
0 1 1 1 0 1 1 1 1 75982
0 1 1 1 0 1 1 1 1 0 75854
0 1 1 1 0 1 1 1 1 0 0 75062
0 1 1 1 0 1 1 1 1 0 0 0 73232
0 1 1 1 0 1 1 1 1 0 0 0 0 69389 drug transporters
0 1 1 1 0 1 1 1 1 0 0 0 1 69817 pharmacokinetic metabolism
0 1 1 1 0 1 1 1 1 0 1 75522 amino acid and derivatives metabolism
0 1 1 1 0 1 1 1 1 1 75928
0 1 1 1 0 1 1 1 1 1 0 75884 nutrition metabolism
0 1 1 1 0 1 1 1 1 1 1 75907 chemicals	enzymes and modifications
0 1 1 1 1 76063
0 1 1 1 1 0 76039
0 1 1 1 1 0 0 76002
0 1 1 1 1 0 0 0 75869
0 1 1 1 1 0 0 0 0 75524
0 1 1 1 1 0 0 0 0 0 74407 infant	pregnancy and giving birth
0 1 1 1 1 0 0 0 1 1 75501
0 1 1 1 1 0 0 0 1 1 0 75082 nutrition
0 1 1 1 1 0 0 0 1 1 1 75170 psychological development
0 1 1 1 1 0 0 1 75925
0 1 1 1 1 0 0 1 0 75822
0 1 1 1 1 0 0 1 0 0 75468
0 1 1 1 1 0 0 1 0 0 0 74246 lifestyle
0 1 1 1 1 0 0 1 0 0 1 75238 stress resilience
0 1 1 1 1 0 0 1 0 1 75724
0 1 1 1 1 0 0 1 0 1 0 74519 aging
0 1 1 1 1 0 0 1 0 1 1 75455
0 1 1 1 1 0 0 1 0 1 1 0 74728 gene expression
0 1 1 1 1 0 0 1 0 1 1 1 74789 epigenetics and developmental origins of health and disease
0 1 1 1 1 0 0 1 1 75886
0 1 1 1 1 0 0 1 1 0 75201 stress
0 1 1 1 1 0 0 1 1 1 75800
0 1 1 1 1 0 0 1 1 1 0 75375
0 1 1 1 1 0 0 1 1 1 0 0 74606
0 1 1 1 1 0 0 1 1 1 0 0 0 71503 muscle atrophy
0 1 1 1 1 0 0 1 1 1 0 0 1 72260 adipose
0 1 1 1 1 0 0 1 1 1 0 1 74971
0 1 1 1 1 0 0 1 1 1 0 1 0 73677 muscle metabolism
0 1 1 1 1 0 0 1 1 1 0 1 1 74559 thermogenesis
0 1 1 1 1 0 0 1 1 1 1 75603 growth regulation
0 1 1 1 1 0 1 76027
0 1 1 1 1 0 1 0 75665 circadian clock
0 1 1 1 1 0 1 1 75899
0 1 1 1 1 0 1 1 0 75765 reproductive system
0 1 1 1 1 0 1 1 1 75877 neuroendocrine
0 1 1 1 1 1 76062
0 1 1 1 1 1 0 76051
0 1 1 1 1 1 0 0 76014
0 1 1 1 1 1 0 0 0 74024 postmortem
0 1 1 1 1 1 0 0 1 75958
0 1 1 1 1 1 0 0 1 0 75865 neuro degenerative disease
0 1 1 1 1 1 0 0 1 1 75902 cognitive impairment and neuron injury
0 1 1 1 1 1 0 1 76023
0 1 1 1 1 1 0 1 0 75883
0 1 1 1 1 1 0 1 0 0 75582
0 1 1 1 1 1 0 1 0 0 0 75085 brain damage
0 1 1 1 1 1 0 1 0 0 1 75272 neuron damage
0 1 1 1 1 1 0 1 0 1 75679
0 1 1 1 1 1 0 1 0 1 0 74475 spinal cord
0 1 1 1 1 1 0 1 0 1 1 75218 neurogenesis and plasticity
0 1 1 1 1 1 0 1 1 75993
0 1 1 1 1 1 0 1 1 0 75710
0 1 1 1 1 1 0 1 1 0 0 75207 synapse and neuron interaction
0 1 1 1 1 1 0 1 1 0 1 75276 metabolism
0 1 1 1 1 1 0 1 1 1 75919
0 1 1 1 1 1 0 1 1 1 0 75096 physiological
0 1 1 1 1 1 0 1 1 1 1 75846
0 1 1 1 1 1 0 1 1 1 1 0 75364
0 1 1 1 1 1 0 1 1 1 1 0 0 74685
0 1 1 1 1 1 0 1 1 1 1 0 0 0 72767 neuro and immune system
0 1 1 1 1 1 0 1 1 1 1 0 0 1 73992 endocrine
0 1 1 1 1 1 0 1 1 1 1 0 1 75123 body parts
0 1 1 1 1 1 0 1 1 1 1 1 75490 brain disease
0 1 1 1 1 1 1 76059
0 1 1 1 1 1 1 0 76043
0 1 1 1 1 1 1 0 0 75882 eye
0 1 1 1 1 1 1 0 1 75969
0 1 1 1 1 1 1 0 1 0 75716
0 1 1 1 1 1 1 0 1 0 0 75398 cell and tissue transformation
0 1 1 1 1 1 1 0 1 0 1 75528
0 1 1 1 1 1 1 0 1 0 1 0 75022
0 1 1 1 1 1 1 0 1 0 1 0 0 74597 cyst and scar
0 1 1 1 1 1 1 0 1 0 1 0 1 74718 structure and components of brain
0 1 1 1 1 1 1 0 1 0 1 1 75074 structure and components of brain
0 1 1 1 1 1 1 0 1 1 75921
0 1 1 1 1 1 1 0 1 1 0 75507 blood vessel
0 1 1 1 1 1 1 0 1 1 1 75763
0 1 1 1 1 1 1 0 1 1 1 0 75439
0 1 1 1 1 1 1 0 1 1 1 0 0 74920 interstitial fluid and lymphatic system
0 1 1 1 1 1 1 0 1 1 1 0 1 75127 endothelial cells	permeability	and blood-brain barrier
0 1 1 1 1 1 1 0 1 1 1 1 75517 cell junction and outgrowth
0 1 1 1 1 1 1 1 76054
0 1 1 1 1 1 1 1 0 76031
0 1 1 1 1 1 1 1 0 0 75996
0 1 1 1 1 1 1 1 0 0 0 75859
0 1 1 1 1 1 1 1 0 0 0 0 75331
0 1 1 1 1 1 1 1 0 0 0 0 0 73553 tooth
0 1 1 1 1 1 1 1 0 0 0 0 1 74695
0 1 1 1 1 1 1 1 0 0 0 0 1 0 72489 month
0 1 1 1 1 1 1 1 0 0 0 0 1 1 74380 ear
0 1 1 1 1 1 1 1 0 0 0 1 75640
0 1 1 1 1 1 1 1 0 0 0 1 0 74692
0 1 1 1 1 1 1 1 0 0 0 1 0 0 70171 allergy
0 1 1 1 1 1 1 1 0 0 0 1 0 1 73224 skin
0 1 1 1 1 1 1 1 0 0 0 1 1 75558 respiratory system
0 1 1 1 1 1 1 1 0 0 1 75922
0 1 1 1 1 1 1 1 0 0 1 0 75420 endocrine system
0 1 1 1 1 1 1 1 0 0 1 1 75885
0 1 1 1 1 1 1 1 0 0 1 1 0 75663
0 1 1 1 1 1 1 1 0 0 1 1 0 0 75223
0 1 1 1 1 1 1 1 0 0 1 1 0 0 0 74574
0 1 1 1 1 1 1 1 0 0 1 1 0 0 0 0 73375 abdomen pain and infection
0 1 1 1 1 1 1 1 0 0 1 1 0 0 0 1 73764 digestive system
0 1 1 1 1 1 1 1 0 0 1 1 0 1 75319 gut bacteria
0 1 1 1 1 1 1 1 0 0 1 1 1 75790 feeding	digestive system and insulin
0 1 1 1 1 1 1 1 0 1 76010
0 1 1 1 1 1 1 1 0 1 0 75986
0 1 1 1 1 1 1 1 0 1 0 0 75613
0 1 1 1 1 1 1 1 0 1 0 0 0 73435
0 1 1 1 1 1 1 1 0 1 0 0 0 1 73142
0 1 1 1 1 1 1 1 0 1 0 0 0 1 1 70054 dopamine
0 1 1 1 1 1 1 1 0 1 0 0 1 75277 motor dysfunction and Parkinson’s disease
0 1 1 1 1 1 1 1 0 1 0 1 75952
0 1 1 1 1 1 1 1 0 1 0 1 0 75674 seizure and epilepsy
0 1 1 1 1 1 1 1 0 1 0 1 1 75805
0 1 1 1 1 1 1 1 0 1 0 1 1 0 75421 mouth	esophagus and respiration
0 1 1 1 1 1 1 1 0 1 0 1 1 1 75714 sleep and unconscious related disease and phenomenon
0 1 1 1 1 1 1 1 0 1 1 75990
0 1 1 1 1 1 1 1 0 1 1 0 75903
0 1 1 1 1 1 1 1 0 1 1 0 0 75815
0 1 1 1 1 1 1 1 0 1 1 0 0 0 74306
0 1 1 1 1 1 1 1 0 1 1 0 0 0 0 73841
0 1 1 1 1 1 1 1 0 1 1 0 0 0 0 1 73397
0 1 1 1 1 1 1 1 0 1 1 0 0 0 0 1 1 71543
0 1 1 1 1 1 1 1 0 1 1 0 0 0 0 1 1 0 69277
0 1 1 1 1 1 1 1 0 1 1 0 0 0 0 1 1 0 0 64033
0 1 1 1 1 1 1 1 0 1 1 0 0 0 0 1 1 0 0 0 54080 urinary
0 1 1 1 1 1 1 1 0 1 1 0 0 0 0 1 1 1 1 1 66400 sex response
0 1 1 1 1 1 1 1 0 1 1 0 0 0 1 74227 sex response
0 1 1 1 1 1 1 1 0 1 1 0 0 1 75572 sensory reflex response and related nerves
0 1 1 1 1 1 1 1 0 1 1 0 1 75850
0 1 1 1 1 1 1 1 0 1 1 0 1 0 75649
0 1 1 1 1 1 1 1 0 1 1 0 1 0 0 75411 neuropathy
0 1 1 1 1 1 1 1 0 1 1 0 1 0 1 75533
0 1 1 1 1 1 1 1 0 1 1 0 1 0 1 0 72622 nerve conductance
0 1 1 1 1 1 1 1 0 1 1 0 1 0 1 1 74893 nerve injuries
0 1 1 1 1 1 1 1 0 1 1 0 1 1 75670
0 1 1 1 1 1 1 1 0 1 1 0 1 1 0 75400 sensory nerve
0 1 1 1 1 1 1 1 0 1 1 0 1 1 1 75484
0 1 1 1 1 1 1 1 0 1 1 0 1 1 1 0 74354 nerve pain
0 1 1 1 1 1 1 1 0 1 1 0 1 1 1 1 75336 analgesia and pain
0 1 1 1 1 1 1 1 0 1 1 1 75918
0 1 1 1 1 1 1 1 0 1 1 1 0 75441 temperature
0 1 1 1 1 1 1 1 0 1 1 1 1 75683 fitness and training
0 1 1 1 1 1 1 1 1 76045
0 1 1 1 1 1 1 1 1 0 76024
0 1 1 1 1 1 1 1 1 0 0 75989
0 1 1 1 1 1 1 1 1 0 0 0 75690
0 1 1 1 1 1 1 1 1 0 0 0 0 75119
0 1 1 1 1 1 1 1 1 0 0 0 0 0 73095 cell lines
0 1 1 1 1 1 1 1 1 0 0 0 1 1 75084 human stem cell
0 1 1 1 1 1 1 1 1 0 0 1 75917
0 1 1 1 1 1 1 1 1 0 0 1 0 75614
0 1 1 1 1 1 1 1 1 0 0 1 0 0 73934 human stem cell
0 1 1 1 1 1 1 1 1 0 0 1 0 1 75379
0 1 1 1 1 1 1 1 1 0 0 1 0 1 0 74376 wound healing
0 1 1 1 1 1 1 1 1 0 0 1 0 1 1 75178 transplant
0 1 1 1 1 1 1 1 1 0 0 1 1 75761
0 1 1 1 1 1 1 1 1 0 0 1 1 0 75495
0 1 1 1 1 1 1 1 1 0 0 1 1 0 0 73513 angiogenesis
0 1 1 1 1 1 1 1 1 0 0 1 1 0 1 74469 cancer model
0 1 1 1 1 1 1 1 1 0 0 1 1 1 75606
0 1 1 1 1 1 1 1 1 0 0 1 1 1 0 74720
0 1 1 1 1 1 1 1 1 0 0 1 1 1 0 0 73741 cell differentiation
0 1 1 1 1 1 1 1 1 0 0 1 1 1 0 1 73753 cell origin
0 1 1 1 1 1 1 1 1 0 0 1 1 1 1 75385
0 1 1 1 1 1 1 1 1 0 0 1 1 1 1 0 75284 tumor mechanisms
0 1 1 1 1 1 1 1 1 0 0 1 1 1 1 1 75344
0 1 1 1 1 1 1 1 1 0 0 1 1 1 1 1 0 73870
0 1 1 1 1 1 1 1 1 0 0 1 1 1 1 1 0 0 71244 microenvironment
0 1 1 1 1 1 1 1 1 0 0 1 1 1 1 1 0 1 72315 secretion
0 1 1 1 1 1 1 1 1 0 0 1 1 1 1 1 1 74262
0 1 1 1 1 1 1 1 1 0 0 1 1 1 1 1 1 0 73655 stem cells
0 1 1 1 1 1 1 1 1 0 0 1 1 1 1 1 1 1 73780 cancer cells
0 1 1 1 1 1 1 1 1 0 1 75994
0 1 1 1 1 1 1 1 1 0 1 0 75669
0 1 1 1 1 1 1 1 1 0 1 0 0 75122
0 1 1 1 1 1 1 1 1 0 1 0 0 0 73695 diagnose
0 1 1 1 1 1 1 1 1 0 1 0 0 1 74843 prediction and biomarkers
0 1 1 1 1 1 1 1 1 0 1 0 1 75562
0 1 1 1 1 1 1 1 1 0 1 0 1 0 75060
0 1 1 1 1 1 1 1 1 0 1 0 1 0 0 71675 drug treatment
0 1 1 1 1 1 1 1 1 0 1 0 1 0 1 74363
0 1 1 1 1 1 1 1 1 0 1 0 1 0 1 0 73536 treatment and surgery related terminologies
0 1 1 1 1 1 1 1 1 0 1 0 1 0 1 1 74139 pharmacotherapy
0 1 1 1 1 1 1 1 1 0 1 0 1 1 75369 terminologies
0 1 1 1 1 1 1 1 1 0 1 1 75938
0 1 1 1 1 1 1 1 1 0 1 1 0 75725
0 1 1 1 1 1 1 1 1 0 1 1 0 0 75365
0 1 1 1 1 1 1 1 1 0 1 1 0 0 0 74405 radiotherapy
0 1 1 1 1 1 1 1 1 0 1 1 0 0 1 75200
0 1 1 1 1 1 1 1 1 0 1 1 0 0 1 0 73602 imaging and mapping involved in surgery
0 1 1 1 1 1 1 1 1 0 1 1 0 0 1 1 74443
0 1 1 1 1 1 1 1 1 0 1 1 0 0 1 1 0 73063 surgery
0 1 1 1 1 1 1 1 1 0 1 1 0 0 1 1 1 73404
0 1 1 1 1 1 1 1 1 0 1 1 0 0 1 1 1 0 70970 resection
0 1 1 1 1 1 1 1 1 0 1 1 0 0 1 1 1 1 71129 cancer treatment
0 1 1 1 1 1 1 1 1 0 1 1 0 1 75567 cancer
0 1 1 1 1 1 1 1 1 0 1 1 1 75812
0 1 1 1 1 1 1 1 1 0 1 1 1 0 75489
0 1 1 1 1 1 1 1 1 0 1 1 1 0 0 75244
0 1 1 1 1 1 1 1 1 0 1 1 1 0 0 0 74763 immune system related drugs
0 1 1 1 1 1 1 1 1 0 1 1 1 0 0 1 74886
0 1 1 1 1 1 1 1 1 0 1 1 1 0 0 1 0 73641 antibiotic drug terminologies
0 1 1 1 1 1 1 1 1 0 1 1 1 0 0 1 1 74372
0 1 1 1 1 1 1 1 1 0 1 1 1 0 0 1 1 0 72138 antibiotic drugs
0 1 1 1 1 1 1 1 1 0 1 1 1 0 0 1 1 1 73403 inhibitors
0 1 1 1 1 1 1 1 1 0 1 1 1 0 1 75431
0 1 1 1 1 1 1 1 1 0 1 1 1 0 1 0 72455 terminology related to drug
0 1 1 1 1 1 1 1 1 0 1 1 1 0 1 1 74985
0 1 1 1 1 1 1 1 1 0 1 1 1 0 1 1 0 73253 terminology related to drug
0 1 1 1 1 1 1 1 1 0 1 1 1 0 1 1 1 74876 drugs	mostly related to cancer
0 1 1 1 1 1 1 1 1 0 1 1 1 1 75722
0 1 1 1 1 1 1 1 1 0 1 1 1 1 0 75308 gene and immune related therapy
0 1 1 1 1 1 1 1 1 0 1 1 1 1 1 75563 clinical trial related keywords
0 1 1 1 1 1 1 1 1 1 76025
0 1 1 1 1 1 1 1 1 1 0 75887 blood and other body fluids related disease
0 1 1 1 1 1 1 1 1 1 1 76013
0 1 1 1 1 1 1 1 1 1 1 0 75978
0 1 1 1 1 1 1 1 1 1 1 0 0 75890
0 1 1 1 1 1 1 1 1 1 1 0 0 0 75346 heart and vesicular disease
0 1 1 1 1 1 1 1 1 1 1 0 0 1 75676
0 1 1 1 1 1 1 1 1 1 1 0 0 1 0 75112 kidney disease
0 1 1 1 1 1 1 1 1 1 1 0 0 1 1 75262 liver disease
0 1 1 1 1 1 1 1 1 1 1 0 1 75930
0 1 1 1 1 1 1 1 1 1 1 0 1 0 75810
0 1 1 1 1 1 1 1 1 1 1 0 1 0 0 75681 other body parts
0 1 1 1 1 1 1 1 1 1 1 0 1 0 1 75684
0 1 1 1 1 1 1 1 1 1 1 0 1 0 1 0 75039 motor system
0 1 1 1 1 1 1 1 1 1 1 0 1 0 1 1 75551
0 1 1 1 1 1 1 1 1 1 1 0 1 0 1 1 1 75013
0 1 1 1 1 1 1 1 1 1 1 0 1 0 1 1 1 0 74417 motor system disease
0 1 1 1 1 1 1 1 1 1 1 0 1 0 1 1 1 1 74598
0 1 1 1 1 1 1 1 1 1 1 0 1 0 1 1 1 1 1 73512
0 1 1 1 1 1 1 1 1 1 1 0 1 0 1 1 1 1 1 0 71807 spine related terminology
0 1 1 1 1 1 1 1 1 1 1 0 1 0 1 1 1 1 1 1 73030
0 1 1 1 1 1 1 1 1 1 1 0 1 0 1 1 1 1 1 1 0 72044 spine surgery and disease
0 1 1 1 1 1 1 1 1 1 1 0 1 0 1 1 1 1 1 1 1 72308 pain
0 1 1 1 1 1 1 1 1 1 1 0 1 1 75840
0 1 1 1 1 1 1 1 1 1 1 0 1 1 0 75650
0 1 1 1 1 1 1 1 1 1 1 0 1 1 0 1 75577
0 1 1 1 1 1 1 1 1 1 1 0 1 1 0 1 0 75333
0 1 1 1 1 1 1 1 1 1 1 0 1 1 0 1 0 0 74249 cardiovascular disease
0 1 1 1 1 1 1 1 1 1 1 0 1 1 0 1 0 1 75134 brain damage
0 1 1 1 1 1 1 1 1 1 1 0 1 1 0 1 1 75508
0 1 1 1 1 1 1 1 1 1 1 0 1 1 0 1 1 0 74577
0 1 1 1 1 1 1 1 1 1 1 0 1 1 0 1 1 0 0 71913 imaging
0 1 1 1 1 1 1 1 1 1 1 0 1 1 0 1 1 0 1 72008 heart disease
0 1 1 1 1 1 1 1 1 1 1 0 1 1 0 1 1 1 75315
0 1 1 1 1 1 1 1 1 1 1 0 1 1 0 1 1 1 0 74599
0 1 1 1 1 1 1 1 1 1 1 0 1 1 0 1 1 1 0 0 74238
0 1 1 1 1 1 1 1 1 1 1 0 1 1 0 1 1 1 0 0 0 70611 vein related disease
0 1 1 1 1 1 1 1 1 1 1 0 1 1 0 1 1 1 0 0 1 73977 edema	thrombosis	hematoma and related diseases
0 1 1 1 1 1 1 1 1 1 1 0 1 1 0 1 1 1 0 1 74554
0 1 1 1 1 1 1 1 1 1 1 0 1 1 0 1 1 1 0 1 1 73814
0 1 1 1 1 1 1 1 1 1 1 0 1 1 0 1 1 1 0 1 1 0 71274 head structure
0 1 1 1 1 1 1 1 1 1 1 0 1 1 0 1 1 1 0 1 1 1 71968
0 1 1 1 1 1 1 1 1 1 1 0 1 1 0 1 1 1 0 1 1 1 0 69716 palsy
0 1 1 1 1 1 1 1 1 1 1 0 1 1 0 1 1 1 0 1 1 1 1 69909 artery
0 1 1 1 1 1 1 1 1 1 1 0 1 1 0 1 1 1 1 74790
0 1 1 1 1 1 1 1 1 1 1 0 1 1 0 1 1 1 1 0 74282 anticoagulation
0 1 1 1 1 1 1 1 1 1 1 0 1 1 0 1 1 1 1 1 74310
0 1 1 1 1 1 1 1 1 1 1 0 1 1 0 1 1 1 1 1 0 72254 embolism
0 1 1 1 1 1 1 1 1 1 1 0 1 1 0 1 1 1 1 1 1 72794 surgery
0 1 1 1 1 1 1 1 1 1 1 0 1 1 1 75769 injury	organ damage and treatment
0 1 1 1 1 1 1 1 1 1 1 1 75997
0 1 1 1 1 1 1 1 1 1 1 1 0 75964
0 1 1 1 1 1 1 1 1 1 1 1 0 0 75719
0 1 1 1 1 1 1 1 1 1 1 1 0 0 0 75444 diagnose and treatment related terminology
0 1 1 1 1 1 1 1 1 1 1 1 0 0 1 75480 drug side effects
0 1 1 1 1 1 1 1 1 1 1 1 0 1 75924
0 1 1 1 1 1 1 1 1 1 1 1 0 1 0 75795 mitochondria and related disease
0 1 1 1 1 1 1 1 1 1 1 1 0 1 1 75851
0 1 1 1 1 1 1 1 1 1 1 1 0 1 1 0 74260 disease related to aggregates in the cell
0 1 1 1 1 1 1 1 1 1 1 1 0 1 1 1 75730
0 1 1 1 1 1 1 1 1 1 1 1 0 1 1 1 0 75575
0 1 1 1 1 1 1 1 1 1 1 1 0 1 1 1 0 0 75194
0 1 1 1 1 1 1 1 1 1 1 1 0 1 1 1 0 0 0 73947 cerebellar disease
0 1 1 1 1 1 1 1 1 1 1 1 0 1 1 1 0 0 1 74845 motor dysfunction related to the nervous system
0 1 1 1 1 1 1 1 1 1 1 1 0 1 1 1 0 1 75274
0 1 1 1 1 1 1 1 1 1 1 1 0 1 1 1 0 1 0 74399 other diseases
0 1 1 1 1 1 1 1 1 1 1 1 0 1 1 1 0 1 1 74551
0 1 1 1 1 1 1 1 1 1 1 1 0 1 1 1 0 1 1 1 74196
0 1 1 1 1 1 1 1 1 1 1 1 0 1 1 1 0 1 1 1 1 73597
0 1 1 1 1 1 1 1 1 1 1 1 0 1 1 1 0 1 1 1 1 0 69935 disease related to blood ion concentration and hormone
0 1 1 1 1 1 1 1 1 1 1 1 0 1 1 1 0 1 1 1 1 1 73015 encephalopathy and other related brain disease and damage
0 1 1 1 1 1 1 1 1 1 1 1 0 1 1 1 1 75655 hereditary disease
0 1 1 1 1 1 1 1 1 1 1 1 1 75972
0 1 1 1 1 1 1 1 1 1 1 1 1 0 75433 toxins
0 1 1 1 1 1 1 1 1 1 1 1 1 1 75879
0 1 1 1 1 1 1 1 1 1 1 1 1 1 0 75564 immune system related disease
0 1 1 1 1 1 1 1 1 1 1 1 1 1 1 75853 pathogens	infective diseases and mechanisms
