# Supplementary material for: Creating Neuroscientific Knowledge Organization System Based on Word Representation and Agglomerative Clustering Algorithm
Source: Front Neuroinform. 2020 Aug 18;14:38. doi: 10.3389/fninf.2020.00038 (PMC7461893; doi:10.3389/fninf.2020.00038)
Supplement: Supplementary file 6 [file Data_Sheet_3.CSV]

0 24976
0 0 24974
0 0 0 24967
0 0 0 0 24941
0 0 0 0 0 24887
0 0 0 0 0 0 24536
0 0 0 0 0 0 0 22416
0 0 0 0 0 0 0 0 ciliogenesis
0 0 0 0 0 0 0 1 flagellar regeneration
0 0 0 0 0 0 1 22635
0 0 0 0 0 0 1 0 replication
0 0 0 0 0 0 1 1 16346
0 0 0 0 0 0 1 1 0 termination
0 0 0 0 0 0 1 1 1 initiation
0 0 0 0 0 1 24791
0 0 0 0 0 1 0 16660
0 0 0 0 0 1 0 0 coding
0 0 0 0 0 1 0 1 encoding
0 0 0 0 0 1 1 24558
0 0 0 0 0 1 1 0 23210
0 0 0 0 0 1 1 0 0 protein production
0 0 0 0 0 1 1 0 1 22426
0 0 0 0 0 1 1 0 1 0 protein overexpression
0 0 0 0 0 1 1 0 1 1 15439
0 0 0 0 0 1 1 0 1 1 0 heterologous expression
0 0 0 0 0 1 1 0 1 1 1 expression system
0 0 0 0 0 1 1 1 23307
0 0 0 0 0 1 1 1 0 15587
0 0 0 0 0 1 1 1 0 0 synthesis
0 0 0 0 0 1 1 1 0 1 production
0 0 0 0 0 1 1 1 1 21068
0 0 0 0 0 1 1 1 1 0 mrna synthesis
0 0 0 0 0 1 1 1 1 1 20437
0 0 0 0 0 1 1 1 1 1 0 transcription
0 0 0 0 0 1 1 1 1 1 1 rna synthesis
0 0 0 0 1 24909
0 0 0 0 1 0 24782
0 0 0 0 1 0 0 23619
0 0 0 0 1 0 0 0 axotomy
0 0 0 0 1 0 0 1 22224
0 0 0 0 1 0 0 1 0 synaptic stimulation
0 0 0 0 1 0 0 1 1 soma
0 0 0 0 1 0 1 24483
0 0 0 0 1 0 1 0 22598
0 0 0 0 1 0 1 0 0 19593
0 0 0 0 1 0 1 0 0 0 glutamate release
0 0 0 0 1 0 1 0 0 1 neurotransmitter release
0 0 0 0 1 0 1 0 1 20804
0 0 0 0 1 0 1 0 1 0 evoked synaptic transmission
0 0 0 0 1 0 1 0 1 1 inhibition of exocytosis
0 0 0 0 1 0 1 1 23078
0 0 0 0 1 0 1 1 0 calcium dynamics
0 0 0 0 1 0 1 1 1 19077
0 0 0 0 1 0 1 1 1 0 calcium influx
0 0 0 0 1 0 1 1 1 1 calcium flux
0 0 0 0 1 1 24893
0 0 0 0 1 1 0 24790
0 0 0 0 1 1 0 0 24449
0 0 0 0 1 1 0 0 0 23557
0 0 0 0 1 1 0 0 0 0 cell injury model
0 0 0 0 1 1 0 0 0 1 22010
0 0 0 0 1 1 0 0 0 1 0 cell culture study
0 0 0 0 1 1 0 0 0 1 1 oxidative stress model
0 0 0 0 1 1 0 0 1 24192
0 0 0 0 1 1 0 0 1 0 23705
0 0 0 0 1 1 0 0 1 0 0 hi insult
0 0 0 0 1 1 0 0 1 0 1 15427
0 0 0 0 1 1 0 0 1 0 1 0 pre-conditioning
0 0 0 0 1 1 0 0 1 0 1 1 preconditioning
0 0 0 0 1 1 0 0 1 1 24039
0 0 0 0 1 1 0 0 1 1 0 22120
0 0 0 0 1 1 0 0 1 1 0 0 18000
0 0 0 0 1 1 0 0 1 1 0 0 0 intermittent hypoxia
0 0 0 0 1 1 0 0 1 1 0 0 1 hypoxic exposure
0 0 0 0 1 1 0 0 1 1 0 1 19847
0 0 0 0 1 1 0 0 1 1 0 1 0 hypoxia treatment
0 0 0 0 1 1 0 0 1 1 0 1 1 13641
0 0 0 0 1 1 0 0 1 1 0 1 1 0 hypoxia
0 0 0 0 1 1 0 0 1 1 0 1 1 1 hypoxic conditions
0 0 0 0 1 1 0 0 1 1 1 23085
0 0 0 0 1 1 0 0 1 1 1 0 19797
0 0 0 0 1 1 0 0 1 1 1 0 0 oxygen and glucose deprivation
0 0 0 0 1 1 0 0 1 1 1 0 1 18680
0 0 0 0 1 1 0 0 1 1 1 0 1 0 13864
0 0 0 0 1 1 0 0 1 1 1 0 1 0 0 ogd
0 0 0 0 1 1 0 0 1 1 1 0 1 0 1 ogd/r
0 0 0 0 1 1 0 0 1 1 1 0 1 1 17609
0 0 0 0 1 1 0 0 1 1 1 0 1 1 0 oxygen-glucose deprivation
0 0 0 0 1 1 0 0 1 1 1 0 1 1 1 16464
0 0 0 0 1 1 0 0 1 1 1 0 1 1 1 0 ogd/r model
0 0 0 0 1 1 0 0 1 1 1 0 1 1 1 1 15893
0 0 0 0 1 1 0 0 1 1 1 0 1 1 1 1 0 oxygen&#x2013;glucose deprivation
0 0 0 0 1 1 0 0 1 1 1 0 1 1 1 1 1 15284
0 0 0 0 1 1 0 0 1 1 1 0 1 1 1 1 1 0 oxygen glucose deprivation
0 0 0 0 1 1 0 0 1 1 1 0 1 1 1 1 1 1 14833
0 0 0 0 1 1 0 0 1 1 1 0 1 1 1 1 1 1 0 ogd and reoxygenation
0 0 0 0 1 1 0 0 1 1 1 0 1 1 1 1 1 1 1 14137
0 0 0 0 1 1 0 0 1 1 1 0 1 1 1 1 1 1 1 0 oxygen-glucose deprivation (ogd)
0 0 0 0 1 1 0 0 1 1 1 0 1 1 1 1 1 1 1 1 13565
0 0 0 0 1 1 0 0 1 1 1 0 1 1 1 1 1 1 1 1 0 oxygen glucose deprivation (ogd)
0 0 0 0 1 1 0 0 1 1 1 0 1 1 1 1 1 1 1 1 1 oxygen&#x2013;glucose deprivation (ogd)
0 0 0 0 1 1 0 0 1 1 1 1 20150
0 0 0 0 1 1 0 0 1 1 1 1 0 serum deprivation
0 0 0 0 1 1 0 0 1 1 1 1 1 glucose deprivation
0 0 0 0 1 1 0 1 24645
0 0 0 0 1 1 0 1 0 24043
0 0 0 0 1 1 0 1 0 0 23082
0 0 0 0 1 1 0 1 0 0 0 20771
0 0 0 0 1 1 0 1 0 0 0 0 14757
0 0 0 0 1 1 0 1 0 0 0 0 0 proliferation
0 0 0 0 1 1 0 1 0 0 0 0 1 growth
0 0 0 0 1 1 0 1 0 0 0 1 16922
0 0 0 0 1 1 0 1 0 0 0 1 0 cell differentiation
0 0 0 0 1 1 0 1 0 0 0 1 1 15139
0 0 0 0 1 1 0 1 0 0 0 1 1 0 cell survival
0 0 0 0 1 1 0 1 0 0 0 1 1 1 12710
0 0 0 0 1 1 0 1 0 0 0 1 1 1 0 cell proliferation
0 0 0 0 1 1 0 1 0 0 0 1 1 1 1 cell growth
0 0 0 0 1 1 0 1 0 0 1 22205
0 0 0 0 1 1 0 1 0 0 1 0 cell death and proliferation
0 0 0 0 1 1 0 1 0 0 1 1 cell proliferation and cell apoptosis
0 0 0 0 1 1 0 1 0 1 23976
0 0 0 0 1 1 0 1 0 1 0 15723
0 0 0 0 1 1 0 1 0 1 0 0 neuronal survival
0 0 0 0 1 1 0 1 0 1 0 1 neuronal viability
0 0 0 0 1 1 0 1 0 1 1 23527
0 0 0 0 1 1 0 1 0 1 1 0 membrane integrity
0 0 0 0 1 1 0 1 0 1 1 1 22683
0 0 0 0 1 1 0 1 0 1 1 1 0 19478
0 0 0 0 1 1 0 1 0 1 1 1 0 0 13391
0 0 0 0 1 1 0 1 0 1 1 1 0 0 0 neurotoxicity
0 0 0 0 1 1 0 1 0 1 1 1 0 0 1 toxicity
0 0 0 0 1 1 0 1 0 1 1 1 0 1 15298
0 0 0 0 1 1 0 1 0 1 1 1 0 1 0 cytotoxicity
0 0 0 0 1 1 0 1 0 1 1 1 0 1 1 viability
0 0 0 0 1 1 0 1 0 1 1 1 1 20393
0 0 0 0 1 1 0 1 0 1 1 1 1 0 dna fragmentation
0 0 0 0 1 1 0 1 0 1 1 1 1 1 15944
0 0 0 0 1 1 0 1 0 1 1 1 1 1 0 cell death
0 0 0 0 1 1 0 1 0 1 1 1 1 1 1 14293
0 0 0 0 1 1 0 1 0 1 1 1 1 1 1 0 apoptosis
0 0 0 0 1 1 0 1 0 1 1 1 1 1 1 1 cell apoptosis
0 0 0 0 1 1 0 1 1 24598
0 0 0 0 1 1 0 1 1 0 22367
0 0 0 0 1 1 0 1 1 0 0 proteasome activity
0 0 0 0 1 1 0 1 1 0 1 calcineurin activity
0 0 0 0 1 1 0 1 1 1 24221
0 0 0 0 1 1 0 1 1 1 0 23325
0 0 0 0 1 1 0 1 1 1 0 0 16952
0 0 0 0 1 1 0 1 1 1 0 0 0 atp levels
0 0 0 0 1 1 0 1 1 1 0 0 1 atp
0 0 0 0 1 1 0 1 1 1 0 1 22532
0 0 0 0 1 1 0 1 1 1 0 1 0 17953
0 0 0 0 1 1 0 1 1 1 0 1 0 0 energy metabolism
0 0 0 0 1 1 0 1 1 1 0 1 0 1 14074
0 0 0 0 1 1 0 1 1 1 0 1 0 1 0 mitochondrial respiration
0 0 0 0 1 1 0 1 1 1 0 1 0 1 1 mitochondrial function
0 0 0 0 1 1 0 1 1 1 0 1 1 22393
0 0 0 0 1 1 0 1 1 1 0 1 1 0 fatty acid oxidation
0 0 0 0 1 1 0 1 1 1 0 1 1 1 18977
0 0 0 0 1 1 0 1 1 1 0 1 1 1 0 16373
0 0 0 0 1 1 0 1 1 1 0 1 1 1 0 0 glucose uptake
0 0 0 0 1 1 0 1 1 1 0 1 1 1 0 1 glucose utilization
0 0 0 0 1 1 0 1 1 1 0 1 1 1 1 16376
0 0 0 0 1 1 0 1 1 1 0 1 1 1 1 0 lactate production
0 0 0 0 1 1 0 1 1 1 0 1 1 1 1 1 glycolysis
0 0 0 0 1 1 0 1 1 1 1 23931
0 0 0 0 1 1 0 1 1 1 1 0 mitochondrial complex-i activity
0 0 0 0 1 1 0 1 1 1 1 1 21876
0 0 0 0 1 1 0 1 1 1 1 1 0 19600
0 0 0 0 1 1 0 1 1 1 1 1 0 0 mitochondrial production of ros
0 0 0 0 1 1 0 1 1 1 1 1 0 1 14603
0 0 0 0 1 1 0 1 1 1 1 1 0 1 0 intracellular ros generation
0 0 0 0 1 1 0 1 1 1 1 1 0 1 1 12676
0 0 0 0 1 1 0 1 1 1 1 1 0 1 1 0 ros production
0 0 0 0 1 1 0 1 1 1 1 1 0 1 1 1 ros generation
0 0 0 0 1 1 0 1 1 1 1 1 1 19837
0 0 0 0 1 1 0 1 1 1 1 1 1 0 ros production and lipid peroxidation
0 0 0 0 1 1 0 1 1 1 1 1 1 1 16229
0 0 0 0 1 1 0 1 1 1 1 1 1 1 0 lipid peroxidation
0 0 0 0 1 1 0 1 1 1 1 1 1 1 1 oxidative stress
0 0 0 0 1 1 1 24845
0 0 0 0 1 1 1 0 24684
0 0 0 0 1 1 1 0 0 24331
0 0 0 0 1 1 1 0 0 0 bace1 inhibitor treatment
0 0 0 0 1 1 1 0 0 1 24086
0 0 0 0 1 1 1 0 0 1 0 bortezomib treatment
0 0 0 0 1 1 1 0 0 1 1 21988
0 0 0 0 1 1 1 0 0 1 1 0 19575
0 0 0 0 1 1 1 0 0 1 1 0 0 15711
0 0 0 0 1 1 1 0 0 1 1 0 0 0 pharmacological inhibitors
0 0 0 0 1 1 1 0 0 1 1 0 0 1 pharmacological inhibition
0 0 0 0 1 1 1 0 0 1 1 0 1 16608
0 0 0 0 1 1 1 0 0 1 1 0 1 0 inhibitors
0 0 0 0 1 1 1 0 0 1 1 0 1 1 inhibition
0 0 0 0 1 1 1 0 0 1 1 1 19984
0 0 0 0 1 1 1 0 0 1 1 1 0 15831
0 0 0 0 1 1 1 0 0 1 1 1 0 0 inhibitor studies
0 0 0 0 1 1 1 0 0 1 1 1 0 1 inhibitor experiments
0 0 0 0 1 1 1 0 0 1 1 1 1 18164
0 0 0 0 1 1 1 0 0 1 1 1 1 0 inhibitor treatment
0 0 0 0 1 1 1 0 0 1 1 1 1 1 inhibitor treatments
0 0 0 0 1 1 1 0 1 24440
0 0 0 0 1 1 1 0 1 0 19160
0 0 0 0 1 1 1 0 1 0 0 cell synchronization
0 0 0 0 1 1 1 0 1 0 1 16336
0 0 0 0 1 1 1 0 1 0 1 0 cell cycle synchronization
0 0 0 0 1 1 1 0 1 0 1 1 cell cycle
0 0 0 0 1 1 1 0 1 1 24191
0 0 0 0 1 1 1 0 1 1 0 23453
0 0 0 0 1 1 1 0 1 1 0 0 colchicine treatment
0 0 0 0 1 1 1 0 1 1 0 1 22247
0 0 0 0 1 1 1 0 1 1 0 1 0 tsa treatment
0 0 0 0 1 1 1 0 1 1 0 1 1 19851
0 0 0 0 1 1 1 0 1 1 0 1 1 0 treatment of cells
0 0 0 0 1 1 1 0 1 1 0 1 1 1 nocodazole treatment
0 0 0 0 1 1 1 0 1 1 1 23572
0 0 0 0 1 1 1 0 1 1 1 0 ngf stimulation
0 0 0 0 1 1 1 0 1 1 1 1 tgf-&#x3b2; treatment
0 0 0 0 1 1 1 1 24704
0 0 0 0 1 1 1 1 0 22678
0 0 0 0 1 1 1 1 0 0 cell stimulation
0 0 0 0 1 1 1 1 0 1 21614
0 0 0 0 1 1 1 1 0 1 0 stimulation experiments
0 0 0 0 1 1 1 1 0 1 1 18281
0 0 0 0 1 1 1 1 0 1 1 0 stimulation
0 0 0 0 1 1 1 1 0 1 1 1 stimulation of cells
0 0 0 0 1 1 1 1 1 22910
0 0 0 0 1 1 1 1 1 0 sonication
0 0 0 0 1 1 1 1 1 1 sonoporation
0 0 0 1 24959
0 0 0 1 0 24714
0 0 0 1 0 0 24130
0 0 0 1 0 0 0 background
0 0 0 1 0 0 1 image processing and quantitative analysis
0 0 0 1 0 1 24553
0 0 0 1 0 1 0 infectivity and transmission
0 0 0 1 0 1 1 23637
0 0 0 1 0 1 1 0 study organisms
0 0 0 1 0 1 1 1 17424
0 0 0 1 0 1 1 1 0 plants
0 0 0 1 0 1 1 1 1 plant growth
0 0 0 1 1 24950
0 0 0 1 1 0 24716
0 0 0 1 1 0 0 t cell differentiation
0 0 0 1 1 0 1 fear generalization
0 0 0 1 1 1 24939
0 0 0 1 1 1 0 24614
0 0 0 1 1 1 0 0 other effects
0 0 0 1 1 1 0 1 23431
0 0 0 1 1 1 0 1 0 general
0 0 0 1 1 1 0 1 1 general observation
0 0 0 1 1 1 1 24781
0 0 0 1 1 1 1 0 24303
0 0 0 1 1 1 1 0 0 rpe
0 0 0 1 1 1 1 0 1 22515
0 0 0 1 1 1 1 0 1 0 eye phenotype
0 0 0 1 1 1 1 0 1 1 12627
0 0 0 1 1 1 1 0 1 1 0 phenotypes
0 0 0 1 1 1 1 0 1 1 1 phenotype
0 0 0 1 1 1 1 1 24506
0 0 0 1 1 1 1 1 0 23954
0 0 0 1 1 1 1 1 0 0 21949
0 0 0 1 1 1 1 1 0 0 0 cell size
0 0 0 1 1 1 1 1 0 0 1 14533
0 0 0 1 1 1 1 1 0 0 1 0 body size
0 0 0 1 1 1 1 1 0 0 1 1 body mass
0 0 0 1 1 1 1 1 0 1 23269
0 0 0 1 1 1 1 1 0 1 0 adiposity
0 0 0 1 1 1 1 1 0 1 1 age
0 0 0 1 1 1 1 1 1 24026
0 0 0 1 1 1 1 1 1 0 21884
0 0 0 1 1 1 1 1 1 0 0 dietary restriction
0 0 0 1 1 1 1 1 1 0 1 20744
0 0 0 1 1 1 1 1 1 0 1 0 lifespan determination
0 0 0 1 1 1 1 1 1 0 1 1 13774
0 0 0 1 1 1 1 1 1 0 1 1 0 lifespan
0 0 0 1 1 1 1 1 1 0 1 1 1 lifespans
0 0 0 1 1 1 1 1 1 1 22634
0 0 0 1 1 1 1 1 1 1 0 embryonic viability
0 0 0 1 1 1 1 1 1 1 1 15954
0 0 0 1 1 1 1 1 1 1 1 0 fecundity
0 0 0 1 1 1 1 1 1 1 1 1 fertility
0 0 1 24973
0 0 1 0 24970
0 0 1 0 0 24919
0 0 1 0 0 0 cap
0 0 1 0 0 1 24469
0 0 1 0 0 1 0 mri acquisition and data analysis
0 0 1 0 0 1 1 22923
0 0 1 0 0 1 1 0 art
0 0 1 0 0 1 1 1 plasma viral loads
0 0 1 0 1 24949
0 0 1 0 1 0 24921
0 0 1 0 1 0 0 23960
0 0 1 0 1 0 0 0 macs
0 0 1 0 1 0 0 1 cms
0 0 1 0 1 0 1 24085
0 0 1 0 1 0 1 0 sfc
0 0 1 0 1 0 1 1 pitch acuity
0 0 1 0 1 1 24937
0 0 1 0 1 1 0 24252
0 0 1 0 1 1 0 0 tmt
0 0 1 0 1 1 0 1 crt
0 0 1 0 1 1 1 24866
0 0 1 0 1 1 1 0 chs
0 0 1 0 1 1 1 1 24138
0 0 1 0 1 1 1 1 0 cta
0 0 1 0 1 1 1 1 1 iat
0 0 1 1 24972
0 0 1 1 0 24951
0 0 1 1 0 0 24811
0 0 1 1 0 0 0 face
0 0 1 1 0 0 1 24070
0 0 1 1 0 0 1 0 image presentation
0 0 1 1 0 0 1 1 23877
0 0 1 1 0 0 1 1 0 ms
0 0 1 1 0 0 1 1 1 presentation
0 0 1 1 0 1 24946
0 0 1 1 0 1 0 24251
0 0 1 1 0 1 0 0 time course analysis
0 0 1 1 0 1 0 1 live embryo imaging
0 0 1 1 0 1 1 24817
0 0 1 1 0 1 1 0 23823
0 0 1 1 0 1 1 0 0 16269
0 0 1 1 0 1 1 0 0 0 14065
0 0 1 1 0 1 1 0 0 0 0 family 1
0 0 1 1 0 1 1 0 0 0 1 family 2
0 0 1 1 0 1 1 0 0 1 15094
0 0 1 1 0 1 1 0 0 1 0 family 3
0 0 1 1 0 1 1 0 0 1 1 family 4
0 0 1 1 0 1 1 0 1 22827
0 0 1 1 0 1 1 0 1 0 illustrative cases
0 0 1 1 0 1 1 0 1 1 20714
0 0 1 1 0 1 1 0 1 1 0 12681
0 0 1 1 0 1 1 0 1 1 0 0 case description
0 0 1 1 0 1 1 0 1 1 0 1 12506
0 0 1 1 0 1 1 0 1 1 0 1 0 case report
0 0 1 1 0 1 1 0 1 1 0 1 1 case presentation
0 0 1 1 0 1 1 0 1 1 1 16613
0 0 1 1 0 1 1 0 1 1 1 0 12585
0 0 1 1 0 1 1 0 1 1 1 0 0 patient 1
0 0 1 1 0 1 1 0 1 1 1 0 1 patient 2
0 0 1 1 0 1 1 0 1 1 1 1 13018
0 0 1 1 0 1 1 0 1 1 1 1 0 case 1
0 0 1 1 0 1 1 0 1 1 1 1 1 12536
0 0 1 1 0 1 1 0 1 1 1 1 1 0 case 2
0 0 1 1 0 1 1 0 1 1 1 1 1 1 case 3
0 0 1 1 0 1 1 1 24810
0 0 1 1 0 1 1 1 0 24387
0 0 1 1 0 1 1 1 0 0 13437
0 0 1 1 0 1 1 1 0 0 0 stage 3
0 0 1 1 0 1 1 1 0 0 1 12879
0 0 1 1 0 1 1 1 0 0 1 0 stage 1
0 0 1 1 0 1 1 1 0 0 1 1 stage 2
0 0 1 1 0 1 1 1 0 1 24244
0 0 1 1 0 1 1 1 0 1 0 17713
0 0 1 1 0 1 1 1 0 1 0 0 step 5
0 0 1 1 0 1 1 1 0 1 0 1 14600
0 0 1 1 0 1 1 1 0 1 0 1 0 step 4
0 0 1 1 0 1 1 1 0 1 0 1 1 13698
0 0 1 1 0 1 1 1 0 1 0 1 1 0 step 3
0 0 1 1 0 1 1 1 0 1 0 1 1 1 13406
0 0 1 1 0 1 1 1 0 1 0 1 1 1 0 step 1
0 0 1 1 0 1 1 1 0 1 0 1 1 1 1 step 2
0 0 1 1 0 1 1 1 0 1 1 21010
0 0 1 1 0 1 1 1 0 1 1 0 basic model
0 0 1 1 0 1 1 1 0 1 1 1 14130
0 0 1 1 0 1 1 1 0 1 1 1 0 model 3
0 0 1 1 0 1 1 1 0 1 1 1 1 13783
0 0 1 1 0 1 1 1 0 1 1 1 1 0 model 1
0 0 1 1 0 1 1 1 0 1 1 1 1 1 model 2
0 0 1 1 0 1 1 1 1 24542
0 0 1 1 0 1 1 1 1 0 22484
0 0 1 1 0 1 1 1 1 0 0 note
0 0 1 1 0 1 1 1 1 0 1 the case
0 0 1 1 0 1 1 1 1 1 23432
0 0 1 1 0 1 1 1 1 1 0 19788
0 0 1 1 0 1 1 1 1 1 0 0 panels a	c and e
0 0 1 1 0 1 1 1 1 1 0 1 17814
0 0 1 1 0 1 1 1 1 1 0 1 0 14834
0 0 1 1 0 1 1 1 1 1 0 1 0 0 panel i
0 0 1 1 0 1 1 1 1 1 0 1 0 1 13779
0 0 1 1 0 1 1 1 1 1 0 1 0 1 0 panel h
0 0 1 1 0 1 1 1 1 1 0 1 0 1 1 panel j
0 0 1 1 0 1 1 1 1 1 0 1 1 17263
0 0 1 1 0 1 1 1 1 1 0 1 1 0 panels c-e
0 0 1 1 0 1 1 1 1 1 0 1 1 1 13790
0 0 1 1 0 1 1 1 1 1 0 1 1 1 0 panels c and d
0 0 1 1 0 1 1 1 1 1 0 1 1 1 1 13312
0 0 1 1 0 1 1 1 1 1 0 1 1 1 1 0 panel f
0 0 1 1 0 1 1 1 1 1 0 1 1 1 1 1 12737
0 0 1 1 0 1 1 1 1 1 0 1 1 1 1 1 0 panels a and b
0 0 1 1 0 1 1 1 1 1 0 1 1 1 1 1 1 12561
0 0 1 1 0 1 1 1 1 1 0 1 1 1 1 1 1 0 panel d
0 0 1 1 0 1 1 1 1 1 0 1 1 1 1 1 1 1 12494
0 0 1 1 0 1 1 1 1 1 0 1 1 1 1 1 1 1 0 panel b
0 0 1 1 0 1 1 1 1 1 0 1 1 1 1 1 1 1 1 panel a
0 0 1 1 0 1 1 1 1 1 1 21982
0 0 1 1 0 1 1 1 1 1 1 0 12527
0 0 1 1 0 1 1 1 1 1 1 0 0 day 1
0 0 1 1 0 1 1 1 1 1 1 0 1 12503
0 0 1 1 0 1 1 1 1 1 1 0 1 0 day 2
0 0 1 1 0 1 1 1 1 1 1 0 1 1 day 3
0 0 1 1 0 1 1 1 1 1 1 1 18918
0 0 1 1 0 1 1 1 1 1 1 1 0 contrast
0 0 1 1 0 1 1 1 1 1 1 1 1 12579
0 0 1 1 0 1 1 1 1 1 1 1 1 0 figure 3
0 0 1 1 0 1 1 1 1 1 1 1 1 1 12512
0 0 1 1 0 1 1 1 1 1 1 1 1 1 0 figure 6
0 0 1 1 0 1 1 1 1 1 1 1 1 1 1 12495
0 0 1 1 0 1 1 1 1 1 1 1 1 1 1 0 figure 4
0 0 1 1 0 1 1 1 1 1 1 1 1 1 1 1 figure 5
0 0 1 1 1 24971
0 0 1 1 1 0 24968
0 0 1 1 1 0 0 24962
0 0 1 1 1 0 0 0 24942
0 0 1 1 1 0 0 0 0 23716
0 0 1 1 1 0 0 0 0 0 ultrasonic vocalization recordings
0 0 1 1 1 0 0 0 0 1 access to material
0 0 1 1 1 0 0 0 1 24935
0 0 1 1 1 0 0 0 1 0 24906
0 0 1 1 1 0 0 0 1 0 0 24867
0 0 1 1 1 0 0 0 1 0 0 0 24772
0 0 1 1 1 0 0 0 1 0 0 0 0 24415
0 0 1 1 1 0 0 0 1 0 0 0 0 0 23962
0 0 1 1 1 0 0 0 1 0 0 0 0 0 0 chordotonal neurons
0 0 1 1 1 0 0 0 1 0 0 0 0 0 1 23477
0 0 1 1 1 0 0 0 1 0 0 0 0 0 1 0 drosophila antennae
0 0 1 1 1 0 0 0 1 0 0 0 0 0 1 1 insect preparation
0 0 1 1 1 0 0 0 1 0 0 0 0 1 24088
0 0 1 1 1 0 0 0 1 0 0 0 0 1 0 22816
0 0 1 1 1 0 0 0 1 0 0 0 0 1 0 0 21384
0 0 1 1 1 0 0 0 1 0 0 0 0 1 0 0 0 stimulus application
0 0 1 1 1 0 0 0 1 0 0 0 0 1 0 0 1 18169
0 0 1 1 1 0 0 0 1 0 0 0 0 1 0 0 1 0 stimulus delivery
0 0 1 1 1 0 0 0 1 0 0 0 0 1 0 0 1 1 15769
0 0 1 1 1 0 0 0 1 0 0 0 0 1 0 0 1 1 0 odor delivery
0 0 1 1 1 0 0 0 1 0 0 0 0 1 0 0 1 1 1 odorant delivery
0 0 1 1 1 0 0 0 1 0 0 0 0 1 0 1 22231
0 0 1 1 1 0 0 0 1 0 0 0 0 1 0 1 0 chemostimulation
0 0 1 1 1 0 0 0 1 0 0 0 0 1 0 1 1 21198
0 0 1 1 1 0 0 0 1 0 0 0 0 1 0 1 1 0 19934
0 0 1 1 1 0 0 0 1 0 0 0 0 1 0 1 1 0 0 olfactory stimulation
0 0 1 1 1 0 0 0 1 0 0 0 0 1 0 1 1 0 1 17305
0 0 1 1 1 0 0 0 1 0 0 0 0 1 0 1 1 0 1 0 odor stimuli
0 0 1 1 1 0 0 0 1 0 0 0 0 1 0 1 1 0 1 1 13207
0 0 1 1 1 0 0 0 1 0 0 0 0 1 0 1 1 0 1 1 0 odours
0 0 1 1 1 0 0 0 1 0 0 0 0 1 0 1 1 0 1 1 1 12678
0 0 1 1 1 0 0 0 1 0 0 0 0 1 0 1 1 0 1 1 1 0 odorants
0 0 1 1 1 0 0 0 1 0 0 0 0 1 0 1 1 0 1 1 1 1 odors
0 0 1 1 1 0 0 0 1 0 0 0 0 1 0 1 1 1 20348
0 0 1 1 1 0 0 0 1 0 0 0 0 1 0 1 1 1 0 odorant presentation
0 0 1 1 1 0 0 0 1 0 0 0 0 1 0 1 1 1 1 19187
0 0 1 1 1 0 0 0 1 0 0 0 0 1 0 1 1 1 1 0 odor stimulus
0 0 1 1 1 0 0 0 1 0 0 0 0 1 0 1 1 1 1 1 15163
0 0 1 1 1 0 0 0 1 0 0 0 0 1 0 1 1 1 1 1 0 odor stimulation
0 0 1 1 1 0 0 0 1 0 0 0 0 1 0 1 1 1 1 1 1 odorant stimulation
0 0 1 1 1 0 0 0 1 0 0 0 0 1 1 23225
0 0 1 1 1 0 0 0 1 0 0 0 0 1 1 0 21909
0 0 1 1 1 0 0 0 1 0 0 0 0 1 1 0 0 sex pheromones
0 0 1 1 1 0 0 0 1 0 0 0 0 1 1 0 1 fluorescence competitive binding assay
0 0 1 1 1 0 0 0 1 0 0 0 0 1 1 1 22772
0 0 1 1 1 0 0 0 1 0 0 0 0 1 1 1 0 volatile plant compounds
0 0 1 1 1 0 0 0 1 0 0 0 0 1 1 1 1 20964
0 0 1 1 1 0 0 0 1 0 0 0 0 1 1 1 1 0 14839
0 0 1 1 1 0 0 0 1 0 0 0 0 1 1 1 1 0 0 wind tunnel experiments
0 0 1 1 1 0 0 0 1 0 0 0 0 1 1 1 1 0 1 wind tunnel
0 0 1 1 1 0 0 0 1 0 0 0 0 1 1 1 1 1 18889
0 0 1 1 1 0 0 0 1 0 0 0 0 1 1 1 1 1 0 single sensillum recordings
0 0 1 1 1 0 0 0 1 0 0 0 0 1 1 1 1 1 1 14651
0 0 1 1 1 0 0 0 1 0 0 0 0 1 1 1 1 1 1 0 electroantennography (eag)
0 0 1 1 1 0 0 0 1 0 0 0 0 1 1 1 1 1 1 1 electroantennography
0 0 1 1 1 0 0 0 1 0 0 0 1 24580
0 0 1 1 1 0 0 0 1 0 0 0 1 0 24355
0 0 1 1 1 0 0 0 1 0 0 0 1 0 0 24082
0 0 1 1 1 0 0 0 1 0 0 0 1 0 0 0 23463
0 0 1 1 1 0 0 0 1 0 0 0 1 0 0 0 0 22849
0 0 1 1 1 0 0 0 1 0 0 0 1 0 0 0 0 0 21303
0 0 1 1 1 0 0 0 1 0 0 0 1 0 0 0 0 0 0 17903
0 0 1 1 1 0 0 0 1 0 0 0 1 0 0 0 0 0 0 0 phototaxis assay
0 0 1 1 1 0 0 0 1 0 0 0 1 0 0 0 0 0 0 1 optomotor response
0 0 1 1 1 0 0 0 1 0 0 0 1 0 0 0 0 0 1 20128
0 0 1 1 1 0 0 0 1 0 0 0 1 0 0 0 0 0 1 0 negative geotaxis
0 0 1 1 1 0 0 0 1 0 0 0 1 0 0 0 0 0 1 1 18296
0 0 1 1 1 0 0 0 1 0 0 0 1 0 0 0 0 0 1 1 0 locomotor assay
0 0 1 1 1 0 0 0 1 0 0 0 1 0 0 0 0 0 1 1 1 17100
0 0 1 1 1 0 0 0 1 0 0 0 1 0 0 0 0 0 1 1 1 0 13260
0 0 1 1 1 0 0 0 1 0 0 0 1 0 0 0 0 0 1 1 1 0 0 negative geotaxis assay
0 0 1 1 1 0 0 0 1 0 0 0 1 0 0 0 0 0 1 1 1 0 1 12825
0 0 1 1 1 0 0 0 1 0 0 0 1 0 0 0 0 0 1 1 1 0 1 0 climbing assay
0 0 1 1 1 0 0 0 1 0 0 0 1 0 0 0 0 0 1 1 1 0 1 1 climbing assays
0 0 1 1 1 0 0 0 1 0 0 0 1 0 0 0 0 0 1 1 1 1 15201
0 0 1 1 1 0 0 0 1 0 0 0 1 0 0 0 0 0 1 1 1 1 0 locomotor assays
0 0 1 1 1 0 0 0 1 0 0 0 1 0 0 0 0 0 1 1 1 1 1 negative geotaxis assays
0 0 1 1 1 0 0 0 1 0 0 0 1 0 0 0 0 1 22306
0 0 1 1 1 0 0 0 1 0 0 0 1 0 0 0 0 1 0 19865
0 0 1 1 1 0 0 0 1 0 0 0 1 0 0 0 0 1 0 0 behavioural assays
0 0 1 1 1 0 0 0 1 0 0 0 1 0 0 0 0 1 0 1 behavioural assay
0 0 1 1 1 0 0 0 1 0 0 0 1 0 0 0 0 1 1 20210
0 0 1 1 1 0 0 0 1 0 0 0 1 0 0 0 0 1 1 0 17074
0 0 1 1 1 0 0 0 1 0 0 0 1 0 0 0 0 1 1 0 0 behavior assay
0 0 1 1 1 0 0 0 1 0 0 0 1 0 0 0 0 1 1 0 1 14750
0 0 1 1 1 0 0 0 1 0 0 0 1 0 0 0 0 1 1 0 1 0 behavioral assays
0 0 1 1 1 0 0 0 1 0 0 0 1 0 0 0 0 1 1 0 1 1 behavior assays
0 0 1 1 1 0 0 0 1 0 0 0 1 0 0 0 0 1 1 1 18789
0 0 1 1 1 0 0 0 1 0 0 0 1 0 0 0 0 1 1 1 0 behavioral assay
0 0 1 1 1 0 0 0 1 0 0 0 1 0 0 0 0 1 1 1 1 behavioral screening
0 0 1 1 1 0 0 0 1 0 0 0 1 0 0 0 1 23146
0 0 1 1 1 0 0 0 1 0 0 0 1 0 0 0 1 0 pharyngeal pumping assays
0 0 1 1 1 0 0 0 1 0 0 0 1 0 0 0 1 1 22924
0 0 1 1 1 0 0 0 1 0 0 0 1 0 0 0 1 1 0 21790
0 0 1 1 1 0 0 0 1 0 0 0 1 0 0 0 1 1 0 0 15031
0 0 1 1 1 0 0 0 1 0 0 0 1 0 0 0 1 1 0 0 0 pharyngeal pumping
0 0 1 1 1 0 0 0 1 0 0 0 1 0 0 0 1 1 0 0 1 pharyngeal pumping rate
0 0 1 1 1 0 0 0 1 0 0 0 1 0 0 0 1 1 0 1 21037
0 0 1 1 1 0 0 0 1 0 0 0 1 0 0 0 1 1 0 1 0 20332
0 0 1 1 1 0 0 0 1 0 0 0 1 0 0 0 1 1 0 1 0 0 16649
0 0 1 1 1 0 0 0 1 0 0 0 1 0 0 0 1 1 0 1 0 0 0 dye-filling assay
0 0 1 1 1 0 0 0 1 0 0 0 1 0 0 0 1 1 0 1 0 0 1 dauer assays
0 0 1 1 1 0 0 0 1 0 0 0 1 0 0 0 1 1 0 1 0 1 18394
0 0 1 1 1 0 0 0 1 0 0 0 1 0 0 0 1 1 0 1 0 1 0 pharyngeal pumping assay
0 0 1 1 1 0 0 0 1 0 0 0 1 0 0 0 1 1 0 1 0 1 1 17741
0 0 1 1 1 0 0 0 1 0 0 0 1 0 0 0 1 1 0 1 0 1 1 0 15319
0 0 1 1 1 0 0 0 1 0 0 0 1 0 0 0 1 1 0 1 0 1 1 0 0 egg-laying assay
0 0 1 1 1 0 0 0 1 0 0 0 1 0 0 0 1 1 0 1 0 1 1 0 1 egg-laying assays
0 0 1 1 1 0 0 0 1 0 0 0 1 0 0 0 1 1 0 1 0 1 1 1 16241
0 0 1 1 1 0 0 0 1 0 0 0 1 0 0 0 1 1 0 1 0 1 1 1 0 14300
0 0 1 1 1 0 0 0 1 0 0 0 1 0 0 0 1 1 0 1 0 1 1 1 0 0 locomotion assay
0 0 1 1 1 0 0 0 1 0 0 0 1 0 0 0 1 1 0 1 0 1 1 1 0 1 locomotion assays
0 0 1 1 1 0 0 0 1 0 0 0 1 0 0 0 1 1 0 1 0 1 1 1 1 15875
0 0 1 1 1 0 0 0 1 0 0 0 1 0 0 0 1 1 0 1 0 1 1 1 1 0 aldicarb assay
0 0 1 1 1 0 0 0 1 0 0 0 1 0 0 0 1 1 0 1 0 1 1 1 1 1 thrashing assay
0 0 1 1 1 0 0 0 1 0 0 0 1 0 0 0 1 1 0 1 1 20683
0 0 1 1 1 0 0 0 1 0 0 0 1 0 0 0 1 1 0 1 1 0 dauer assay
0 0 1 1 1 0 0 0 1 0 0 0 1 0 0 0 1 1 0 1 1 1 18094
0 0 1 1 1 0 0 0 1 0 0 0 1 0 0 0 1 1 0 1 1 1 0 15947
0 0 1 1 1 0 0 0 1 0 0 0 1 0 0 0 1 1 0 1 1 1 0 0 longevity assay
0 0 1 1 1 0 0 0 1 0 0 0 1 0 0 0 1 1 0 1 1 1 0 1 lifespan studies
0 0 1 1 1 0 0 0 1 0 0 0 1 0 0 0 1 1 0 1 1 1 1 16796
0 0 1 1 1 0 0 0 1 0 0 0 1 0 0 0 1 1 0 1 1 1 1 0 lifespan analyses
0 0 1 1 1 0 0 0 1 0 0 0 1 0 0 0 1 1 0 1 1 1 1 1 15844
0 0 1 1 1 0 0 0 1 0 0 0 1 0 0 0 1 1 0 1 1 1 1 1 0 lifespan experiment
0 0 1 1 1 0 0 0 1 0 0 0 1 0 0 0 1 1 0 1 1 1 1 1 1 14523
0 0 1 1 1 0 0 0 1 0 0 0 1 0 0 0 1 1 0 1 1 1 1 1 1 0 13543
0 0 1 1 1 0 0 0 1 0 0 0 1 0 0 0 1 1 0 1 1 1 1 1 1 0 0 lifespan assay
0 0 1 1 1 0 0 0 1 0 0 0 1 0 0 0 1 1 0 1 1 1 1 1 1 0 1 lifespan assays
0 0 1 1 1 0 0 0 1 0 0 0 1 0 0 0 1 1 0 1 1 1 1 1 1 1 13635
0 0 1 1 1 0 0 0 1 0 0 0 1 0 0 0 1 1 0 1 1 1 1 1 1 1 0 lifespan analysis
0 0 1 1 1 0 0 0 1 0 0 0 1 0 0 0 1 1 0 1 1 1 1 1 1 1 1 lifespan experiments
0 0 1 1 1 0 0 0 1 0 0 0 1 0 0 0 1 1 1 22445
0 0 1 1 1 0 0 0 1 0 0 0 1 0 0 0 1 1 1 0 17985
0 0 1 1 1 0 0 0 1 0 0 0 1 0 0 0 1 1 1 0 0 lethality assay
0 0 1 1 1 0 0 0 1 0 0 0 1 0 0 0 1 1 1 0 1 lethality assays
0 0 1 1 1 0 0 0 1 0 0 0 1 0 0 0 1 1 1 1 20658
0 0 1 1 1 0 0 0 1 0 0 0 1 0 0 0 1 1 1 1 0 locomotor activity assay
0 0 1 1 1 0 0 0 1 0 0 0 1 0 0 0 1 1 1 1 1 20085
0 0 1 1 1 0 0 0 1 0 0 0 1 0 0 0 1 1 1 1 1 0 temperature shift experiments
0 0 1 1 1 0 0 0 1 0 0 0 1 0 0 0 1 1 1 1 1 1 fertility assay
0 0 1 1 1 0 0 0 1 0 0 0 1 0 0 1 23812
0 0 1 1 1 0 0 0 1 0 0 0 1 0 0 1 0 bacterial choice assay
0 0 1 1 1 0 0 0 1 0 0 0 1 0 0 1 1 23426
0 0 1 1 1 0 0 0 1 0 0 0 1 0 0 1 1 0 chambers
0 0 1 1 1 0 0 0 1 0 0 0 1 0 0 1 1 1 22200
0 0 1 1 1 0 0 0 1 0 0 0 1 0 0 1 1 1 0 20338
0 0 1 1 1 0 0 0 1 0 0 0 1 0 0 1 1 1 0 0 sexual behavior test
0 0 1 1 1 0 0 0 1 0 0 0 1 0 0 1 1 1 0 1 mating test
0 0 1 1 1 0 0 0 1 0 0 0 1 0 0 1 1 1 1 21540
0 0 1 1 1 0 0 0 1 0 0 0 1 0 0 1 1 1 1 0 13490
0 0 1 1 1 0 0 0 1 0 0 0 1 0 0 1 1 1 1 0 0 small arena
0 0 1 1 1 0 0 0 1 0 0 0 1 0 0 1 1 1 1 0 1 large arena
0 0 1 1 1 0 0 0 1 0 0 0 1 0 0 1 1 1 1 1 19497
0 0 1 1 1 0 0 0 1 0 0 0 1 0 0 1 1 1 1 1 0 olfactory behavioral assays
0 0 1 1 1 0 0 0 1 0 0 0 1 0 0 1 1 1 1 1 1 16417
0 0 1 1 1 0 0 0 1 0 0 0 1 0 0 1 1 1 1 1 1 0 oviposition assay
0 0 1 1 1 0 0 0 1 0 0 0 1 0 0 1 1 1 1 1 1 1 aggression assay
0 0 1 1 1 0 0 0 1 0 0 0 1 0 1 24087
0 0 1 1 1 0 0 0 1 0 0 0 1 0 1 0 22428
0 0 1 1 1 0 0 0 1 0 0 0 1 0 1 0 0 20421
0 0 1 1 1 0 0 0 1 0 0 0 1 0 1 0 0 0 18136
0 0 1 1 1 0 0 0 1 0 0 0 1 0 1 0 0 0 0 learning assay
0 0 1 1 1 0 0 0 1 0 0 0 1 0 1 0 0 0 1 15970
0 0 1 1 1 0 0 0 1 0 0 0 1 0 1 0 0 0 1 0 proboscis extension response (per)
0 0 1 1 1 0 0 0 1 0 0 0 1 0 1 0 0 0 1 1 proboscis extension reflex (per)
0 0 1 1 1 0 0 0 1 0 0 0 1 0 1 0 0 1 18264
0 0 1 1 1 0 0 0 1 0 0 0 1 0 1 0 0 1 0 aversive olfactory conditioning
0 0 1 1 1 0 0 0 1 0 0 0 1 0 1 0 0 1 1 16944
0 0 1 1 1 0 0 0 1 0 0 0 1 0 1 0 0 1 1 0 olfactory conditioning
0 0 1 1 1 0 0 0 1 0 0 0 1 0 1 0 0 1 1 1 associative olfactory learning
0 0 1 1 1 0 0 0 1 0 0 0 1 0 1 0 1 21372
0 0 1 1 1 0 0 0 1 0 0 0 1 0 1 0 1 0 proboscis extension reflex (per) assay
0 0 1 1 1 0 0 0 1 0 0 0 1 0 1 0 1 1 thermogenetic activation
0 0 1 1 1 0 0 0 1 0 0 0 1 0 1 1 23892
0 0 1 1 1 0 0 0 1 0 0 0 1 0 1 1 0 23538
0 0 1 1 1 0 0 0 1 0 0 0 1 0 1 1 0 0 prey
0 0 1 1 1 0 0 0 1 0 0 0 1 0 1 1 0 1 17873
0 0 1 1 1 0 0 0 1 0 0 0 1 0 1 1 0 1 0 mating
0 0 1 1 1 0 0 0 1 0 0 0 1 0 1 1 0 1 1 mating behavior
0 0 1 1 1 0 0 0 1 0 0 0 1 0 1 1 1 23608
0 0 1 1 1 0 0 0 1 0 0 0 1 0 1 1 1 0 foraging activity
0 0 1 1 1 0 0 0 1 0 0 0 1 0 1 1 1 1 22075
0 0 1 1 1 0 0 0 1 0 0 0 1 0 1 1 1 1 0 planarians
0 0 1 1 1 0 0 0 1 0 0 0 1 0 1 1 1 1 1 21130
0 0 1 1 1 0 0 0 1 0 0 0 1 0 1 1 1 1 1 0 18306
0 0 1 1 1 0 0 0 1 0 0 0 1 0 1 1 1 1 1 0 0 mosquitoes
0 0 1 1 1 0 0 0 1 0 0 0 1 0 1 1 1 1 1 0 1 16118
0 0 1 1 1 0 0 0 1 0 0 0 1 0 1 1 1 1 1 0 1 0 nematodes
0 0 1 1 1 0 0 0 1 0 0 0 1 0 1 1 1 1 1 0 1 1 13092
0 0 1 1 1 0 0 0 1 0 0 0 1 0 1 1 1 1 1 0 1 1 0 flies
0 0 1 1 1 0 0 0 1 0 0 0 1 0 1 1 1 1 1 0 1 1 1 larvae
0 0 1 1 1 0 0 0 1 0 0 0 1 0 1 1 1 1 1 1 20078
0 0 1 1 1 0 0 0 1 0 0 0 1 0 1 1 1 1 1 1 0 ants
0 0 1 1 1 0 0 0 1 0 0 0 1 0 1 1 1 1 1 1 1 16239
0 0 1 1 1 0 0 0 1 0 0 0 1 0 1 1 1 1 1 1 1 0 insects
0 0 1 1 1 0 0 0 1 0 0 0 1 0 1 1 1 1 1 1 1 1 13575
0 0 1 1 1 0 0 0 1 0 0 0 1 0 1 1 1 1 1 1 1 1 0 honeybees
0 0 1 1 1 0 0 0 1 0 0 0 1 0 1 1 1 1 1 1 1 1 1 honey bees
0 0 1 1 1 0 0 0 1 0 0 0 1 1 24456
0 0 1 1 1 0 0 0 1 0 0 0 1 1 0 22328
0 0 1 1 1 0 0 0 1 0 0 0 1 1 0 0 stress induction
0 0 1 1 1 0 0 0 1 0 0 0 1 1 0 1 water control
0 0 1 1 1 0 0 0 1 0 0 0 1 1 1 23750
0 0 1 1 1 0 0 0 1 0 0 0 1 1 1 0 22599
0 0 1 1 1 0 0 0 1 0 0 0 1 1 1 0 0 19639
0 0 1 1 1 0 0 0 1 0 0 0 1 1 1 0 0 0 hydrogen peroxide treatment
0 0 1 1 1 0 0 0 1 0 0 0 1 1 1 0 0 1 paraquat treatment
0 0 1 1 1 0 0 0 1 0 0 0 1 1 1 0 1 20586
0 0 1 1 1 0 0 0 1 0 0 0 1 1 1 0 1 0 starvation experiments
0 0 1 1 1 0 0 0 1 0 0 0 1 1 1 0 1 1 19404
0 0 1 1 1 0 0 0 1 0 0 0 1 1 1 0 1 1 0 stress tolerance assays
0 0 1 1 1 0 0 0 1 0 0 0 1 1 1 0 1 1 1 17501
0 0 1 1 1 0 0 0 1 0 0 0 1 1 1 0 1 1 1 0 13159
0 0 1 1 1 0 0 0 1 0 0 0 1 1 1 0 1 1 1 0 0 stress assays
0 0 1 1 1 0 0 0 1 0 0 0 1 1 1 0 1 1 1 0 1 stress resistance assays
0 0 1 1 1 0 0 0 1 0 0 0 1 1 1 0 1 1 1 1 14278
0 0 1 1 1 0 0 0 1 0 0 0 1 1 1 0 1 1 1 1 0 oxidative stress assay
0 0 1 1 1 0 0 0 1 0 0 0 1 1 1 0 1 1 1 1 1 oxidative stress assays
0 0 1 1 1 0 0 0 1 0 0 0 1 1 1 1 23044
0 0 1 1 1 0 0 0 1 0 0 0 1 1 1 1 0 uv irradiation
0 0 1 1 1 0 0 0 1 0 0 0 1 1 1 1 1 18048
0 0 1 1 1 0 0 0 1 0 0 0 1 1 1 1 1 0 heat shock treatments
0 0 1 1 1 0 0 0 1 0 0 0 1 1 1 1 1 1 16393
0 0 1 1 1 0 0 0 1 0 0 0 1 1 1 1 1 1 0 heat shock
0 0 1 1 1 0 0 0 1 0 0 0 1 1 1 1 1 1 1 heat shock experiments
0 0 1 1 1 0 0 0 1 0 0 1 24801
0 0 1 1 1 0 0 0 1 0 0 1 0 24429
0 0 1 1 1 0 0 0 1 0 0 1 0 0 14509
0 0 1 1 1 0 0 0 1 0 0 1 0 0 0 description and rationale
0 0 1 1 1 0 0 0 1 0 0 1 0 0 1 non-clinically depressed
0 0 1 1 1 0 0 0 1 0 0 1 0 1 23597
0 0 1 1 1 0 0 0 1 0 0 1 0 1 0 detection of anti-t. gondii antibodies
0 0 1 1 1 0 0 0 1 0 0 1 0 1 1 electrical stunning
0 0 1 1 1 0 0 0 1 0 0 1 1 24709
0 0 1 1 1 0 0 0 1 0 0 1 1 0 23933
0 0 1 1 1 0 0 0 1 0 0 1 1 0 0 study system
0 0 1 1 1 0 0 0 1 0 0 1 1 0 1 biological subjects
0 0 1 1 1 0 0 0 1 0 0 1 1 1 24308
0 0 1 1 1 0 0 0 1 0 0 1 1 1 0 22831
0 0 1 1 1 0 0 0 1 0 0 1 1 1 0 0 18859
0 0 1 1 1 0 0 0 1 0 0 1 1 1 0 0 0 house sparrows
0 0 1 1 1 0 0 0 1 0 0 1 1 1 0 0 1 15691
0 0 1 1 1 0 0 0 1 0 0 1 1 1 0 0 1 0 birds
0 0 1 1 1 0 0 0 1 0 0 1 1 1 0 0 1 1 bats
0 0 1 1 1 0 0 0 1 0 0 1 1 1 0 1 21838
0 0 1 1 1 0 0 0 1 0 0 1 1 1 0 1 0 16653
0 0 1 1 1 0 0 0 1 0 0 1 1 1 0 1 0 0 monkeys
0 0 1 1 1 0 0 0 1 0 0 1 1 1 0 1 0 1 chimpanzees
0 0 1 1 1 0 0 0 1 0 0 1 1 1 0 1 1 20090
0 0 1 1 1 0 0 0 1 0 0 1 1 1 0 1 1 0 dogs
0 0 1 1 1 0 0 0 1 0 0 1 1 1 0 1 1 1 sheep
0 0 1 1 1 0 0 0 1 0 0 1 1 1 1 23420
0 0 1 1 1 0 0 0 1 0 0 1 1 1 1 0 fish stocks
0 0 1 1 1 0 0 0 1 0 0 1 1 1 1 1 22327
0 0 1 1 1 0 0 0 1 0 0 1 1 1 1 1 0 axolotls
0 0 1 1 1 0 0 0 1 0 0 1 1 1 1 1 1 19770
0 0 1 1 1 0 0 0 1 0 0 1 1 1 1 1 1 0 fish samples
0 0 1 1 1 0 0 0 1 0 0 1 1 1 1 1 1 1 15415
0 0 1 1 1 0 0 0 1 0 0 1 1 1 1 1 1 1 0 fish
0 0 1 1 1 0 0 0 1 0 0 1 1 1 1 1 1 1 1 experimental fish
0 0 1 1 1 0 0 0 1 0 1 24896
0 0 1 1 1 0 0 0 1 0 1 0 24799
0 0 1 1 1 0 0 0 1 0 1 0 0 24527
0 0 1 1 1 0 0 0 1 0 1 0 0 0 functional image pre-processing
0 0 1 1 1 0 0 0 1 0 1 0 0 1 22482
0 0 1 1 1 0 0 0 1 0 1 0 0 1 0 animals.
0 0 1 1 1 0 0 0 1 0 1 0 0 1 1 animals and conditions
0 0 1 1 1 0 0 0 1 0 1 0 1 24610
0 0 1 1 1 0 0 0 1 0 1 0 1 0 blood kinetics
0 0 1 1 1 0 0 0 1 0 1 0 1 1 23787
0 0 1 1 1 0 0 0 1 0 1 0 1 1 0 comp condition
0 0 1 1 1 0 0 0 1 0 1 0 1 1 1 23073
0 0 1 1 1 0 0 0 1 0 1 0 1 1 1 0 behavioral data collection and analysis
0 0 1 1 1 0 0 0 1 0 1 0 1 1 1 1 marbles burying test
0 0 1 1 1 0 0 0 1 0 1 1 24890
0 0 1 1 1 0 0 0 1 0 1 1 0 24797
0 0 1 1 1 0 0 0 1 0 1 1 0 0 23618
0 0 1 1 1 0 0 0 1 0 1 1 0 0 0 22201
0 0 1 1 1 0 0 0 1 0 1 1 0 0 0 0 hormone treatment
0 0 1 1 1 0 0 0 1 0 1 1 0 0 0 1 18219
0 0 1 1 1 0 0 0 1 0 1 1 0 0 0 1 0 ovariectomy
0 0 1 1 1 0 0 0 1 0 1 1 0 0 0 1 1 16931
0 0 1 1 1 0 0 0 1 0 1 1 0 0 0 1 1 0 gonadectomy
0 0 1 1 1 0 0 0 1 0 1 1 0 0 0 1 1 1 ovariectomies
0 0 1 1 1 0 0 0 1 0 1 1 0 0 1 23176
0 0 1 1 1 0 0 0 1 0 1 1 0 0 1 0 ovarian morphology
0 0 1 1 1 0 0 0 1 0 1 1 0 0 1 1 19796
0 0 1 1 1 0 0 0 1 0 1 1 0 0 1 1 0 estrous cycle
0 0 1 1 1 0 0 0 1 0 1 1 0 0 1 1 1 18391
0 0 1 1 1 0 0 0 1 0 1 1 0 0 1 1 1 0 estrous cycle monitoring
0 0 1 1 1 0 0 0 1 0 1 1 0 0 1 1 1 1 determination of estrous cycle
0 0 1 1 1 0 0 0 1 0 1 1 0 1 24754
0 0 1 1 1 0 0 0 1 0 1 1 0 1 0 23876
0 0 1 1 1 0 0 0 1 0 1 1 0 1 0 0 21450
0 0 1 1 1 0 0 0 1 0 1 1 0 1 0 0 0 acute dbs
0 0 1 1 1 0 0 0 1 0 1 1 0 1 0 0 1 mfb stimulation
0 0 1 1 1 0 0 0 1 0 1 1 0 1 0 1 22194
0 0 1 1 1 0 0 0 1 0 1 1 0 1 0 1 0 17373
0 0 1 1 1 0 0 0 1 0 1 1 0 1 0 1 0 0 dopaminergic lesions
0 0 1 1 1 0 0 0 1 0 1 1 0 1 0 1 0 1 15671
0 0 1 1 1 0 0 0 1 0 1 1 0 1 0 1 0 1 0 6-hydroxydopamine lesion
0 0 1 1 1 0 0 0 1 0 1 1 0 1 0 1 0 1 1 6-hydroxydopamine lesions
0 0 1 1 1 0 0 0 1 0 1 1 0 1 0 1 1 20972
0 0 1 1 1 0 0 0 1 0 1 1 0 1 0 1 1 0 l-dopa treatment
0 0 1 1 1 0 0 0 1 0 1 1 0 1 0 1 1 1 16425
0 0 1 1 1 0 0 0 1 0 1 1 0 1 0 1 1 1 0 mptp treatment
0 0 1 1 1 0 0 0 1 0 1 1 0 1 0 1 1 1 1 6-ohda lesion
0 0 1 1 1 0 0 0 1 0 1 1 0 1 1 24652
0 0 1 1 1 0 0 0 1 0 1 1 0 1 1 0 photic stimulation
0 0 1 1 1 0 0 0 1 0 1 1 0 1 1 1 24227
0 0 1 1 1 0 0 0 1 0 1 1 0 1 1 1 0 21395
0 0 1 1 1 0 0 0 1 0 1 1 0 1 1 1 0 0 olfactory bulbectomy
0 0 1 1 1 0 0 0 1 0 1 1 0 1 1 1 0 1 unilateral naris occlusion
0 0 1 1 1 0 0 0 1 0 1 1 0 1 1 1 1 22947
0 0 1 1 1 0 0 0 1 0 1 1 0 1 1 1 1 0 deprivation
0 0 1 1 1 0 0 0 1 0 1 1 0 1 1 1 1 1 15648
0 0 1 1 1 0 0 0 1 0 1 1 0 1 1 1 1 1 0 visual deprivation
0 0 1 1 1 0 0 0 1 0 1 1 0 1 1 1 1 1 1 13193
0 0 1 1 1 0 0 0 1 0 1 1 0 1 1 1 1 1 1 0 monocular deprivation
0 0 1 1 1 0 0 0 1 0 1 1 0 1 1 1 1 1 1 1 monocular deprivation (md)
0 0 1 1 1 0 0 0 1 0 1 1 1 24868
0 0 1 1 1 0 0 0 1 0 1 1 1 0 24851
0 0 1 1 1 0 0 0 1 0 1 1 1 0 0 24748
0 0 1 1 1 0 0 0 1 0 1 1 1 0 0 0 24299
0 0 1 1 1 0 0 0 1 0 1 1 1 0 0 0 0 rna isolation and rna sequencing
0 0 1 1 1 0 0 0 1 0 1 1 1 0 0 0 1 17207
0 0 1 1 1 0 0 0 1 0 1 1 1 0 0 0 1 0 cohort 3
0 0 1 1 1 0 0 0 1 0 1 1 1 0 0 0 1 1 14256
0 0 1 1 1 0 0 0 1 0 1 1 1 0 0 0 1 1 0 cohort 1
0 0 1 1 1 0 0 0 1 0 1 1 1 0 0 0 1 1 1 cohort 2
0 0 1 1 1 0 0 0 1 0 1 1 1 0 0 1 24550
0 0 1 1 1 0 0 0 1 0 1 1 1 0 0 1 0 17342
0 0 1 1 1 0 0 0 1 0 1 1 1 0 0 1 0 0 protocol 3
0 0 1 1 1 0 0 0 1 0 1 1 1 0 0 1 0 1 15398
0 0 1 1 1 0 0 0 1 0 1 1 1 0 0 1 0 1 0 protocol 2
0 0 1 1 1 0 0 0 1 0 1 1 1 0 0 1 0 1 1 protocol 1
0 0 1 1 1 0 0 0 1 0 1 1 1 0 0 1 1 24055
0 0 1 1 1 0 0 0 1 0 1 1 1 0 0 1 1 0 21877
0 0 1 1 1 0 0 0 1 0 1 1 1 0 0 1 1 0 0 experimental outline
0 0 1 1 1 0 0 0 1 0 1 1 1 0 0 1 1 0 1 21385
0 0 1 1 1 0 0 0 1 0 1 1 1 0 0 1 1 0 1 0 timeline
0 0 1 1 1 0 0 0 1 0 1 1 1 0 0 1 1 0 1 1 16839
0 0 1 1 1 0 0 0 1 0 1 1 1 0 0 1 1 0 1 1 0 experimental schedule
0 0 1 1 1 0 0 0 1 0 1 1 1 0 0 1 1 0 1 1 1 experimental timeline
0 0 1 1 1 0 0 0 1 0 1 1 1 0 0 1 1 1 22946
0 0 1 1 1 0 0 0 1 0 1 1 1 0 0 1 1 1 0 substance administration
0 0 1 1 1 0 0 0 1 0 1 1 1 0 0 1 1 1 1 2.5 data analysis
0 0 1 1 1 0 0 0 1 0 1 1 1 0 1 24814
0 0 1 1 1 0 0 0 1 0 1 1 1 0 1 0 24737
0 0 1 1 1 0 0 0 1 0 1 1 1 0 1 0 0 24444
0 0 1 1 1 0 0 0 1 0 1 1 1 0 1 0 0 0 experimental design overview
0 0 1 1 1 0 0 0 1 0 1 1 1 0 1 0 0 1 24305
0 0 1 1 1 0 0 0 1 0 1 1 1 0 1 0 0 1 0 21965
0 0 1 1 1 0 0 0 1 0 1 1 1 0 1 0 0 1 0 0 drinks
0 0 1 1 1 0 0 0 1 0 1 1 1 0 1 0 0 1 0 1 breakfast meals
0 0 1 1 1 0 0 0 1 0 1 1 1 0 1 0 0 1 1 23774
0 0 1 1 1 0 0 0 1 0 1 1 1 0 1 0 0 1 1 0 21358
0 0 1 1 1 0 0 0 1 0 1 1 1 0 1 0 0 1 1 0 0 17821
0 0 1 1 1 0 0 0 1 0 1 1 1 0 1 0 0 1 1 0 0 0 dietary manipulation
0 0 1 1 1 0 0 0 1 0 1 1 1 0 1 0 0 1 1 0 0 1 dietary intervention
0 0 1 1 1 0 0 0 1 0 1 1 1 0 1 0 0 1 1 0 1 19374
0 0 1 1 1 0 0 0 1 0 1 1 1 0 1 0 0 1 1 0 1 0 experimental diets
0 0 1 1 1 0 0 0 1 0 1 1 1 0 1 0 0 1 1 0 1 1 17358
0 0 1 1 1 0 0 0 1 0 1 1 1 0 1 0 0 1 1 0 1 1 0 high-fat diet
0 0 1 1 1 0 0 0 1 0 1 1 1 0 1 0 0 1 1 0 1 1 1 12511
0 0 1 1 1 0 0 0 1 0 1 1 1 0 1 0 0 1 1 0 1 1 1 0 diets
0 0 1 1 1 0 0 0 1 0 1 1 1 0 1 0 0 1 1 0 1 1 1 1 diet
0 0 1 1 1 0 0 0 1 0 1 1 1 0 1 0 0 1 1 1 22602
0 0 1 1 1 0 0 0 1 0 1 1 1 0 1 0 0 1 1 1 0 nutritional supplementation
0 0 1 1 1 0 0 0 1 0 1 1 1 0 1 0 0 1 1 1 1 17850
0 0 1 1 1 0 0 0 1 0 1 1 1 0 1 0 0 1 1 1 1 0 dietary intake
0 0 1 1 1 0 0 0 1 0 1 1 1 0 1 0 0 1 1 1 1 1 nutritional intake
0 0 1 1 1 0 0 0 1 0 1 1 1 0 1 0 1 24682
0 0 1 1 1 0 0 0 1 0 1 1 1 0 1 0 1 0 23665
0 0 1 1 1 0 0 0 1 0 1 1 1 0 1 0 1 0 0 reversible occlusion of the middle cerebral artery
0 0 1 1 1 0 0 0 1 0 1 1 1 0 1 0 1 0 1 21417
0 0 1 1 1 0 0 0 1 0 1 1 1 0 1 0 1 0 1 0 construction of adenoviral vectors
0 0 1 1 1 0 0 0 1 0 1 1 1 0 1 0 1 0 1 1 induction of diabetes mellitus
0 0 1 1 1 0 0 0 1 0 1 1 1 0 1 0 1 1 24432
0 0 1 1 1 0 0 0 1 0 1 1 1 0 1 0 1 1 0 24057
0 0 1 1 1 0 0 0 1 0 1 1 1 0 1 0 1 1 0 0 20428
0 0 1 1 1 0 0 0 1 0 1 1 1 0 1 0 1 1 0 0 0 liver
0 0 1 1 1 0 0 0 1 0 1 1 1 0 1 0 1 1 0 0 1 18668
0 0 1 1 1 0 0 0 1 0 1 1 1 0 1 0 1 1 0 0 1 0 liver histology
0 0 1 1 1 0 0 0 1 0 1 1 1 0 1 0 1 1 0 0 1 1 liver triglycerides
0 0 1 1 1 0 0 0 1 0 1 1 1 0 1 0 1 1 0 1 23809
0 0 1 1 1 0 0 0 1 0 1 1 1 0 1 0 1 1 0 1 0 22726
0 0 1 1 1 0 0 0 1 0 1 1 1 0 1 0 1 1 0 1 0 0 total and differential leukocyte counts
0 0 1 1 1 0 0 0 1 0 1 1 1 0 1 0 1 1 0 1 0 1 experimental rats
0 0 1 1 1 0 0 0 1 0 1 1 1 0 1 0 1 1 0 1 1 22747
0 0 1 1 1 0 0 0 1 0 1 1 1 0 1 0 1 1 0 1 1 0 20326
0 0 1 1 1 0 0 0 1 0 1 1 1 0 1 0 1 1 0 1 1 0 0 in-life observations
0 0 1 1 1 0 0 0 1 0 1 1 1 0 1 0 1 1 0 1 1 0 1 hematology and clinical chemistry
0 0 1 1 1 0 0 0 1 0 1 1 1 0 1 0 1 1 0 1 1 1 20757
0 0 1 1 1 0 0 0 1 0 1 1 1 0 1 0 1 1 0 1 1 1 0 weight analysis
0 0 1 1 1 0 0 0 1 0 1 1 1 0 1 0 1 1 0 1 1 1 1 18308
0 0 1 1 1 0 0 0 1 0 1 1 1 0 1 0 1 1 0 1 1 1 1 0 organ weight
0 0 1 1 1 0 0 0 1 0 1 1 1 0 1 0 1 1 0 1 1 1 1 1 17003
0 0 1 1 1 0 0 0 1 0 1 1 1 0 1 0 1 1 0 1 1 1 1 1 0 measurement of body weight
0 0 1 1 1 0 0 0 1 0 1 1 1 0 1 0 1 1 0 1 1 1 1 1 1 15091
0 0 1 1 1 0 0 0 1 0 1 1 1 0 1 0 1 1 0 1 1 1 1 1 1 0 body weight measurements
0 0 1 1 1 0 0 0 1 0 1 1 1 0 1 0 1 1 0 1 1 1 1 1 1 1 12847
0 0 1 1 1 0 0 0 1 0 1 1 1 0 1 0 1 1 0 1 1 1 1 1 1 1 0 body weight
0 0 1 1 1 0 0 0 1 0 1 1 1 0 1 0 1 1 0 1 1 1 1 1 1 1 1 body weights
0 0 1 1 1 0 0 0 1 0 1 1 1 0 1 0 1 1 1 24188
0 0 1 1 1 0 0 0 1 0 1 1 1 0 1 0 1 1 1 0 23334
0 0 1 1 1 0 0 0 1 0 1 1 1 0 1 0 1 1 1 0 0 21760
0 0 1 1 1 0 0 0 1 0 1 1 1 0 1 0 1 1 1 0 0 0 20841
0 0 1 1 1 0 0 0 1 0 1 1 1 0 1 0 1 1 1 0 0 0 0 19097
0 0 1 1 1 0 0 0 1 0 1 1 1 0 1 0 1 1 1 0 0 0 0 0 15233
0 0 1 1 1 0 0 0 1 0 1 1 1 0 1 0 1 1 1 0 0 0 0 0 0 food intake studies
0 0 1 1 1 0 0 0 1 0 1 1 1 0 1 0 1 1 1 0 0 0 0 0 1 food intake experiments
0 0 1 1 1 0 0 0 1 0 1 1 1 0 1 0 1 1 1 0 0 0 0 1 17084
0 0 1 1 1 0 0 0 1 0 1 1 1 0 1 0 1 1 1 0 0 0 0 1 0 15012
0 0 1 1 1 0 0 0 1 0 1 1 1 0 1 0 1 1 1 0 0 0 0 1 0 0 measurement of food intake
0 0 1 1 1 0 0 0 1 0 1 1 1 0 1 0 1 1 1 0 0 0 0 1 0 1 food intake measurements
0 0 1 1 1 0 0 0 1 0 1 1 1 0 1 0 1 1 1 0 0 0 0 1 1 16203
0 0 1 1 1 0 0 0 1 0 1 1 1 0 1 0 1 1 1 0 0 0 0 1 1 0 food intake measurement
0 0 1 1 1 0 0 0 1 0 1 1 1 0 1 0 1 1 1 0 0 0 0 1 1 1 15476
0 0 1 1 1 0 0 0 1 0 1 1 1 0 1 0 1 1 1 0 0 0 0 1 1 1 0 comprehensive laboratory animal monitoring system (clams)
0 0 1 1 1 0 0 0 1 0 1 1 1 0 1 0 1 1 1 0 0 0 0 1 1 1 1 14068
0 0 1 1 1 0 0 0 1 0 1 1 1 0 1 0 1 1 1 0 0 0 0 1 1 1 1 0 metabolic cages
0 0 1 1 1 0 0 0 1 0 1 1 1 0 1 0 1 1 1 0 0 0 0 1 1 1 1 1 metabolic cage studies
0 0 1 1 1 0 0 0 1 0 1 1 1 0 1 0 1 1 1 0 0 0 1 20095
0 0 1 1 1 0 0 0 1 0 1 1 1 0 1 0 1 1 1 0 0 0 1 0 energy expenditure measurements
0 0 1 1 1 0 0 0 1 0 1 1 1 0 1 0 1 1 1 0 0 0 1 1 18377
0 0 1 1 1 0 0 0 1 0 1 1 1 0 1 0 1 1 1 0 0 0 1 1 0 indirect calorimetry
0 0 1 1 1 0 0 0 1 0 1 1 1 0 1 0 1 1 1 0 0 0 1 1 1 metabolic measurements
0 0 1 1 1 0 0 0 1 0 1 1 1 0 1 0 1 1 1 0 0 1 21400
0 0 1 1 1 0 0 0 1 0 1 1 1 0 1 0 1 1 1 0 0 1 0 17112
0 0 1 1 1 0 0 0 1 0 1 1 1 0 1 0 1 1 1 0 0 1 0 0 energy expenditure
0 0 1 1 1 0 0 0 1 0 1 1 1 0 1 0 1 1 1 0 0 1 0 1 12881
0 0 1 1 1 0 0 0 1 0 1 1 1 0 1 0 1 1 1 0 0 1 0 1 0 food intake
0 0 1 1 1 0 0 0 1 0 1 1 1 0 1 0 1 1 1 0 0 1 0 1 1 food consumption
0 0 1 1 1 0 0 0 1 0 1 1 1 0 1 0 1 1 1 0 0 1 1 18370
0 0 1 1 1 0 0 0 1 0 1 1 1 0 1 0 1 1 1 0 0 1 1 0 food and water intake
0 0 1 1 1 0 0 0 1 0 1 1 1 0 1 0 1 1 1 0 0 1 1 1 16471
0 0 1 1 1 0 0 0 1 0 1 1 1 0 1 0 1 1 1 0 0 1 1 1 0 body weight and food intake
0 0 1 1 1 0 0 0 1 0 1 1 1 0 1 0 1 1 1 0 0 1 1 1 1 body weight and body composition
0 0 1 1 1 0 0 0 1 0 1 1 1 0 1 0 1 1 1 0 1 23172
0 0 1 1 1 0 0 0 1 0 1 1 1 0 1 0 1 1 1 0 1 0 20216
0 0 1 1 1 0 0 0 1 0 1 1 1 0 1 0 1 1 1 0 1 0 0 meal pattern analysis
0 0 1 1 1 0 0 0 1 0 1 1 1 0 1 0 1 1 1 0 1 0 1 17631
0 0 1 1 1 0 0 0 1 0 1 1 1 0 1 0 1 1 1 0 1 0 1 0 capillary feeding assay
0 0 1 1 1 0 0 0 1 0 1 1 1 0 1 0 1 1 1 0 1 0 1 1 15220
0 0 1 1 1 0 0 0 1 0 1 1 1 0 1 0 1 1 1 0 1 0 1 1 0 cafe assay
0 0 1 1 1 0 0 0 1 0 1 1 1 0 1 0 1 1 1 0 1 0 1 1 1 14071
0 0 1 1 1 0 0 0 1 0 1 1 1 0 1 0 1 1 1 0 1 0 1 1 1 0 feeding assay
0 0 1 1 1 0 0 0 1 0 1 1 1 0 1 0 1 1 1 0 1 0 1 1 1 1 feeding assays
0 0 1 1 1 0 0 0 1 0 1 1 1 0 1 0 1 1 1 0 1 1 21390
0 0 1 1 1 0 0 0 1 0 1 1 1 0 1 0 1 1 1 0 1 1 0 feeding studies
0 0 1 1 1 0 0 0 1 0 1 1 1 0 1 0 1 1 1 0 1 1 1 17931
0 0 1 1 1 0 0 0 1 0 1 1 1 0 1 0 1 1 1 0 1 1 1 0 feeding experiment
0 0 1 1 1 0 0 0 1 0 1 1 1 0 1 0 1 1 1 0 1 1 1 1 feeding experiments
0 0 1 1 1 0 0 0 1 0 1 1 1 0 1 0 1 1 1 1 23874
0 0 1 1 1 0 0 0 1 0 1 1 1 0 1 0 1 1 1 1 0 22795
0 0 1 1 1 0 0 0 1 0 1 1 1 0 1 0 1 1 1 1 0 0 20018
0 0 1 1 1 0 0 0 1 0 1 1 1 0 1 0 1 1 1 1 0 0 0 secretion assays
0 0 1 1 1 0 0 0 1 0 1 1 1 0 1 0 1 1 1 1 0 0 1 17354
0 0 1 1 1 0 0 0 1 0 1 1 1 0 1 0 1 1 1 1 0 0 1 0 glucose-stimulated insulin secretion assay
0 0 1 1 1 0 0 0 1 0 1 1 1 0 1 0 1 1 1 1 0 0 1 1 15567
0 0 1 1 1 0 0 0 1 0 1 1 1 0 1 0 1 1 1 1 0 0 1 1 0 insulin elisa
0 0 1 1 1 0 0 0 1 0 1 1 1 0 1 0 1 1 1 1 0 0 1 1 1 insulin secretion assay
0 0 1 1 1 0 0 0 1 0 1 1 1 0 1 0 1 1 1 1 0 1 22136
0 0 1 1 1 0 0 0 1 0 1 1 1 0 1 0 1 1 1 1 0 1 0 plasma hormones and metabolites
0 0 1 1 1 0 0 0 1 0 1 1 1 0 1 0 1 1 1 1 0 1 1 21759
0 0 1 1 1 0 0 0 1 0 1 1 1 0 1 0 1 1 1 1 0 1 1 0 19397
0 0 1 1 1 0 0 0 1 0 1 1 1 0 1 0 1 1 1 1 0 1 1 0 0 17121
0 0 1 1 1 0 0 0 1 0 1 1 1 0 1 0 1 1 1 1 0 1 1 0 0 0 plasma insulin measurements
0 0 1 1 1 0 0 0 1 0 1 1 1 0 1 0 1 1 1 1 0 1 1 0 0 1 16093
0 0 1 1 1 0 0 0 1 0 1 1 1 0 1 0 1 1 1 1 0 1 1 0 0 1 0 blood glucose measurements
0 0 1 1 1 0 0 0 1 0 1 1 1 0 1 0 1 1 1 1 0 1 1 0 0 1 1 14450
0 0 1 1 1 0 0 0 1 0 1 1 1 0 1 0 1 1 1 1 0 1 1 0 0 1 1 0 glucose measurements
0 0 1 1 1 0 0 0 1 0 1 1 1 0 1 0 1 1 1 1 0 1 1 0 0 1 1 1 blood glucose measurement
0 0 1 1 1 0 0 0 1 0 1 1 1 0 1 0 1 1 1 1 0 1 1 0 1 18303
0 0 1 1 1 0 0 0 1 0 1 1 1 0 1 0 1 1 1 1 0 1 1 0 1 0 15161
0 0 1 1 1 0 0 0 1 0 1 1 1 0 1 0 1 1 1 1 0 1 1 0 1 0 0 14359
0 0 1 1 1 0 0 0 1 0 1 1 1 0 1 0 1 1 1 1 0 1 1 0 1 0 0 0 glucose tolerance test (gtt) and insulin tolerance test (itt)
0 0 1 1 1 0 0 0 1 0 1 1 1 0 1 0 1 1 1 1 0 1 1 0 1 0 0 1 13624
0 0 1 1 1 0 0 0 1 0 1 1 1 0 1 0 1 1 1 1 0 1 1 0 1 0 0 1 0 glucose and insulin tolerance tests
0 0 1 1 1 0 0 0 1 0 1 1 1 0 1 0 1 1 1 1 0 1 1 0 1 0 0 1 1 glucose tolerance test and insulin tolerance test
0 0 1 1 1 0 0 0 1 0 1 1 1 0 1 0 1 1 1 1 0 1 1 0 1 0 1 14684
0 0 1 1 1 0 0 0 1 0 1 1 1 0 1 0 1 1 1 1 0 1 1 0 1 0 1 0 12540
0 0 1 1 1 0 0 0 1 0 1 1 1 0 1 0 1 1 1 1 0 1 1 0 1 0 1 0 0 intraperitoneal glucose tolerance test
0 0 1 1 1 0 0 0 1 0 1 1 1 0 1 0 1 1 1 1 0 1 1 0 1 0 1 0 1 glucose tolerance test (ipgtt)
0 0 1 1 1 0 0 0 1 0 1 1 1 0 1 0 1 1 1 1 0 1 1 0 1 0 1 1 14232
0 0 1 1 1 0 0 0 1 0 1 1 1 0 1 0 1 1 1 1 0 1 1 0 1 0 1 1 0 13082
0 0 1 1 1 0 0 0 1 0 1 1 1 0 1 0 1 1 1 1 0 1 1 0 1 0 1 1 0 0 glucose tolerance test
0 0 1 1 1 0 0 0 1 0 1 1 1 0 1 0 1 1 1 1 0 1 1 0 1 0 1 1 0 1 glucose tolerance tests
0 0 1 1 1 0 0 0 1 0 1 1 1 0 1 0 1 1 1 1 0 1 1 0 1 0 1 1 1 13472
0 0 1 1 1 0 0 0 1 0 1 1 1 0 1 0 1 1 1 1 0 1 1 0 1 0 1 1 1 0 glucose tolerance test (gtt)
0 0 1 1 1 0 0 0 1 0 1 1 1 0 1 0 1 1 1 1 0 1 1 0 1 0 1 1 1 1 12748
0 0 1 1 1 0 0 0 1 0 1 1 1 0 1 0 1 1 1 1 0 1 1 0 1 0 1 1 1 1 0 insulin tolerance test
0 0 1 1 1 0 0 0 1 0 1 1 1 0 1 0 1 1 1 1 0 1 1 0 1 0 1 1 1 1 1 insulin tolerance test (itt)
0 0 1 1 1 0 0 0 1 0 1 1 1 0 1 0 1 1 1 1 0 1 1 0 1 1 18050
0 0 1 1 1 0 0 0 1 0 1 1 1 0 1 0 1 1 1 1 0 1 1 0 1 1 0 blood glucose levels
0 0 1 1 1 0 0 0 1 0 1 1 1 0 1 0 1 1 1 1 0 1 1 0 1 1 1 15973
0 0 1 1 1 0 0 0 1 0 1 1 1 0 1 0 1 1 1 1 0 1 1 0 1 1 1 0 oral glucose tolerance test
0 0 1 1 1 0 0 0 1 0 1 1 1 0 1 0 1 1 1 1 0 1 1 0 1 1 1 1 oral glucose tolerance test (ogtt)
0 0 1 1 1 0 0 0 1 0 1 1 1 0 1 0 1 1 1 1 0 1 1 1 20979
0 0 1 1 1 0 0 0 1 0 1 1 1 0 1 0 1 1 1 1 0 1 1 1 0 infusion protocol
0 0 1 1 1 0 0 0 1 0 1 1 1 0 1 0 1 1 1 1 0 1 1 1 1 15679
0 0 1 1 1 0 0 0 1 0 1 1 1 0 1 0 1 1 1 1 0 1 1 1 1 0 hyperinsulinemic-euglycemic clamp studies
0 0 1 1 1 0 0 0 1 0 1 1 1 0 1 0 1 1 1 1 0 1 1 1 1 1 14487
0 0 1 1 1 0 0 0 1 0 1 1 1 0 1 0 1 1 1 1 0 1 1 1 1 1 0 hyperinsulinemic-euglycemic clamp
0 0 1 1 1 0 0 0 1 0 1 1 1 0 1 0 1 1 1 1 0 1 1 1 1 1 1 hyperglycemic clamp
0 0 1 1 1 0 0 0 1 0 1 1 1 0 1 0 1 1 1 1 1 23232
0 0 1 1 1 0 0 0 1 0 1 1 1 0 1 0 1 1 1 1 1 0 human islets
0 0 1 1 1 0 0 0 1 0 1 1 1 0 1 0 1 1 1 1 1 1 19339
0 0 1 1 1 0 0 0 1 0 1 1 1 0 1 0 1 1 1 1 1 1 0 14845
0 0 1 1 1 0 0 0 1 0 1 1 1 0 1 0 1 1 1 1 1 1 0 0 insulin secretion
0 0 1 1 1 0 0 0 1 0 1 1 1 0 1 0 1 1 1 1 1 1 0 1 glucose-stimulated insulin secretion
0 0 1 1 1 0 0 0 1 0 1 1 1 0 1 0 1 1 1 1 1 1 1 15207
0 0 1 1 1 0 0 0 1 0 1 1 1 0 1 0 1 1 1 1 1 1 1 0 glucose homeostasis
0 0 1 1 1 0 0 0 1 0 1 1 1 0 1 0 1 1 1 1 1 1 1 1 glucose tolerance
0 0 1 1 1 0 0 0 1 0 1 1 1 0 1 1 24739
0 0 1 1 1 0 0 0 1 0 1 1 1 0 1 1 0 23259
0 0 1 1 1 0 0 0 1 0 1 1 1 0 1 1 0 0 20874
0 0 1 1 1 0 0 0 1 0 1 1 1 0 1 1 0 0 0 metabolic parameters
0 0 1 1 1 0 0 0 1 0 1 1 1 0 1 1 0 0 1 metabolic profile
0 0 1 1 1 0 0 0 1 0 1 1 1 0 1 1 0 1 21134
0 0 1 1 1 0 0 0 1 0 1 1 1 0 1 1 0 1 0 parameters
0 0 1 1 1 0 0 0 1 0 1 1 1 0 1 1 0 1 1 investigated parameters
0 0 1 1 1 0 0 0 1 0 1 1 1 0 1 1 1 23562
0 0 1 1 1 0 0 0 1 0 1 1 1 0 1 1 1 0 plasma lipids
0 0 1 1 1 0 0 0 1 0 1 1 1 0 1 1 1 1 plasma lipid analysis
0 0 1 1 1 0 0 0 1 0 1 1 1 1 24859
0 0 1 1 1 0 0 0 1 0 1 1 1 1 0 24127
0 0 1 1 1 0 0 0 1 0 1 1 1 1 0 0 21461
0 0 1 1 1 0 0 0 1 0 1 1 1 1 0 0 0 17384
0 0 1 1 1 0 0 0 1 0 1 1 1 1 0 0 0 0 maximal electroshock seizure threshold (mest) test
0 0 1 1 1 0 0 0 1 0 1 1 1 1 0 0 0 1 electroconvulsions
0 0 1 1 1 0 0 0 1 0 1 1 1 1 0 0 1 19886
0 0 1 1 1 0 0 0 1 0 1 1 1 1 0 0 1 0 mes-induced seizure
0 0 1 1 1 0 0 0 1 0 1 1 1 1 0 0 1 1 chemically induced seizures
0 0 1 1 1 0 0 0 1 0 1 1 1 1 0 1 22687
0 0 1 1 1 0 0 0 1 0 1 1 1 1 0 1 0 21459
0 0 1 1 1 0 0 0 1 0 1 1 1 1 0 1 0 0 seizure susceptibility
0 0 1 1 1 0 0 0 1 0 1 1 1 1 0 1 0 1 mossy fiber sprouting
0 0 1 1 1 0 0 0 1 0 1 1 1 1 0 1 1 22280
0 0 1 1 1 0 0 0 1 0 1 1 1 1 0 1 1 0 pilocarpine-induced status epilepticus
0 0 1 1 1 0 0 0 1 0 1 1 1 1 0 1 1 1 19690
0 0 1 1 1 0 0 0 1 0 1 1 1 1 0 1 1 1 0 16396
0 0 1 1 1 0 0 0 1 0 1 1 1 1 0 1 1 1 0 0 se induction
0 0 1 1 1 0 0 0 1 0 1 1 1 1 0 1 1 1 0 1 pilocarpine treatment
0 0 1 1 1 0 0 0 1 0 1 1 1 1 0 1 1 1 1 17077
0 0 1 1 1 0 0 0 1 0 1 1 1 1 0 1 1 1 1 0 kainic acid treatment
0 0 1 1 1 0 0 0 1 0 1 1 1 1 0 1 1 1 1 1 kainic acid injection
0 0 1 1 1 0 0 0 1 0 1 1 1 1 1 24831
0 0 1 1 1 0 0 0 1 0 1 1 1 1 1 0 24771
0 0 1 1 1 0 0 0 1 0 1 1 1 1 1 0 0 24665
0 0 1 1 1 0 0 0 1 0 1 1 1 1 1 0 0 0 24352
0 0 1 1 1 0 0 0 1 0 1 1 1 1 1 0 0 0 0 23881
0 0 1 1 1 0 0 0 1 0 1 1 1 1 1 0 0 0 0 0 23385
0 0 1 1 1 0 0 0 1 0 1 1 1 1 1 0 0 0 0 0 0 ultrasonic vocalization recording
0 0 1 1 1 0 0 0 1 0 1 1 1 1 1 0 0 0 0 0 1 23068
0 0 1 1 1 0 0 0 1 0 1 1 1 1 1 0 0 0 0 0 1 0 social behavior testing
0 0 1 1 1 0 0 0 1 0 1 1 1 1 1 0 0 0 0 0 1 1 20175
0 0 1 1 1 0 0 0 1 0 1 1 1 1 1 0 0 0 0 0 1 1 0 homing test
0 0 1 1 1 0 0 0 1 0 1 1 1 1 1 0 0 0 0 0 1 1 1 18026
0 0 1 1 1 0 0 0 1 0 1 1 1 1 1 0 0 0 0 0 1 1 1 0 usv recording
0 0 1 1 1 0 0 0 1 0 1 1 1 1 1 0 0 0 0 0 1 1 1 1 15690
0 0 1 1 1 0 0 0 1 0 1 1 1 1 1 0 0 0 0 0 1 1 1 1 0 ultrasonic vocalization (usv)
0 0 1 1 1 0 0 0 1 0 1 1 1 1 1 0 0 0 0 0 1 1 1 1 1 13520
0 0 1 1 1 0 0 0 1 0 1 1 1 1 1 0 0 0 0 0 1 1 1 1 1 0 ultrasonic vocalizations
0 0 1 1 1 0 0 0 1 0 1 1 1 1 1 0 0 0 0 0 1 1 1 1 1 1 ultrasonic vocalization
0 0 1 1 1 0 0 0 1 0 1 1 1 1 1 0 0 0 0 1 23622
0 0 1 1 1 0 0 0 1 0 1 1 1 1 1 0 0 0 0 1 0 adult behavior
0 0 1 1 1 0 0 0 1 0 1 1 1 1 1 0 0 0 0 1 1 22597
0 0 1 1 1 0 0 0 1 0 1 1 1 1 1 0 0 0 0 1 1 0 partner preference
0 0 1 1 1 0 0 0 1 0 1 1 1 1 1 0 0 0 0 1 1 1 20916
0 0 1 1 1 0 0 0 1 0 1 1 1 1 1 0 0 0 0 1 1 1 0 18176
0 0 1 1 1 0 0 0 1 0 1 1 1 1 1 0 0 0 0 1 1 1 0 0 maternal aggression
0 0 1 1 1 0 0 0 1 0 1 1 1 1 1 0 0 0 0 1 1 1 0 1 15761
0 0 1 1 1 0 0 0 1 0 1 1 1 1 1 0 0 0 0 1 1 1 0 1 0 maternal behaviour
0 0 1 1 1 0 0 0 1 0 1 1 1 1 1 0 0 0 0 1 1 1 0 1 1 14093
0 0 1 1 1 0 0 0 1 0 1 1 1 1 1 0 0 0 0 1 1 1 0 1 1 0 maternal behavior
0 0 1 1 1 0 0 0 1 0 1 1 1 1 1 0 0 0 0 1 1 1 0 1 1 1 maternal care
0 0 1 1 1 0 0 0 1 0 1 1 1 1 1 0 0 0 0 1 1 1 1 19118
0 0 1 1 1 0 0 0 1 0 1 1 1 1 1 0 0 0 0 1 1 1 1 0 maternal motivation
0 0 1 1 1 0 0 0 1 0 1 1 1 1 1 0 0 0 0 1 1 1 1 1 pup retrieval
0 0 1 1 1 0 0 0 1 0 1 1 1 1 1 0 0 0 1 24007
0 0 1 1 1 0 0 0 1 0 1 1 1 1 1 0 0 0 1 0 23281
0 0 1 1 1 0 0 0 1 0 1 1 1 1 1 0 0 0 1 0 0 17712
0 0 1 1 1 0 0 0 1 0 1 1 1 1 1 0 0 0 1 0 0 0 nest building
0 0 1 1 1 0 0 0 1 0 1 1 1 1 1 0 0 0 1 0 0 1 nest building test
0 0 1 1 1 0 0 0 1 0 1 1 1 1 1 0 0 0 1 0 1 23128
0 0 1 1 1 0 0 0 1 0 1 1 1 1 1 0 0 0 1 0 1 0 burrowing
0 0 1 1 1 0 0 0 1 0 1 1 1 1 1 0 0 0 1 0 1 1 20091
0 0 1 1 1 0 0 0 1 0 1 1 1 1 1 0 0 0 1 0 1 1 0 feeding
0 0 1 1 1 0 0 0 1 0 1 1 1 1 1 0 0 0 1 0 1 1 1 13842
0 0 1 1 1 0 0 0 1 0 1 1 1 1 1 0 0 0 1 0 1 1 1 0 self-grooming
0 0 1 1 1 0 0 0 1 0 1 1 1 1 1 0 0 0 1 0 1 1 1 1 grooming
0 0 1 1 1 0 0 0 1 0 1 1 1 1 1 0 0 0 1 1 23506
0 0 1 1 1 0 0 0 1 0 1 1 1 1 1 0 0 0 1 1 0 21973
0 0 1 1 1 0 0 0 1 0 1 1 1 1 1 0 0 0 1 1 0 0 stereotyped behavior
0 0 1 1 1 0 0 0 1 0 1 1 1 1 1 0 0 0 1 1 0 1 20100
0 0 1 1 1 0 0 0 1 0 1 1 1 1 1 0 0 0 1 1 0 1 0 play behavior
0 0 1 1 1 0 0 0 1 0 1 1 1 1 1 0 0 0 1 1 0 1 1 14208
0 0 1 1 1 0 0 0 1 0 1 1 1 1 1 0 0 0 1 1 0 1 1 0 social behavior
0 0 1 1 1 0 0 0 1 0 1 1 1 1 1 0 0 0 1 1 0 1 1 1 12984
0 0 1 1 1 0 0 0 1 0 1 1 1 1 1 0 0 0 1 1 0 1 1 1 0 social interaction
0 0 1 1 1 0 0 0 1 0 1 1 1 1 1 0 0 0 1 1 0 1 1 1 1 social interactions
0 0 1 1 1 0 0 0 1 0 1 1 1 1 1 0 0 0 1 1 1 22594
0 0 1 1 1 0 0 0 1 0 1 1 1 1 1 0 0 0 1 1 1 0 15820
0 0 1 1 1 0 0 0 1 0 1 1 1 1 1 0 0 0 1 1 1 0 0 locomotion
0 0 1 1 1 0 0 0 1 0 1 1 1 1 1 0 0 0 1 1 1 0 1 locomotor behavior
0 0 1 1 1 0 0 0 1 0 1 1 1 1 1 0 0 0 1 1 1 1 22072
0 0 1 1 1 0 0 0 1 0 1 1 1 1 1 0 0 0 1 1 1 1 0 12689
0 0 1 1 1 0 0 0 1 0 1 1 1 1 1 0 0 0 1 1 1 1 0 0 behavior
0 0 1 1 1 0 0 0 1 0 1 1 1 1 1 0 0 0 1 1 1 1 0 1 behaviour
0 0 1 1 1 0 0 0 1 0 1 1 1 1 1 0 0 0 1 1 1 1 1 17390
0 0 1 1 1 0 0 0 1 0 1 1 1 1 1 0 0 0 1 1 1 1 1 0 behavioral
0 0 1 1 1 0 0 0 1 0 1 1 1 1 1 0 0 0 1 1 1 1 1 1 behavioral responses
0 0 1 1 1 0 0 0 1 0 1 1 1 1 1 0 0 1 24619
0 0 1 1 1 0 0 0 1 0 1 1 1 1 1 0 0 1 0 24521
0 0 1 1 1 0 0 0 1 0 1 1 1 1 1 0 0 1 0 0 nicotine administration
0 0 1 1 1 0 0 0 1 0 1 1 1 1 1 0 0 1 0 1 24218
0 0 1 1 1 0 0 0 1 0 1 1 1 1 1 0 0 1 0 1 0 23014
0 0 1 1 1 0 0 0 1 0 1 1 1 1 1 0 0 1 0 1 0 0 18736
0 0 1 1 1 0 0 0 1 0 1 1 1 1 1 0 0 1 0 1 0 0 0 attention test
0 0 1 1 1 0 0 0 1 0 1 1 1 1 1 0 0 1 0 1 0 0 1 16650
0 0 1 1 1 0 0 0 1 0 1 1 1 1 1 0 0 1 0 1 0 0 1 0 attention task
0 0 1 1 1 0 0 0 1 0 1 1 1 1 1 0 0 1 0 1 0 0 1 1 sustained attention
0 0 1 1 1 0 0 0 1 0 1 1 1 1 1 0 0 1 0 1 0 1 21958
0 0 1 1 1 0 0 0 1 0 1 1 1 1 1 0 0 1 0 1 0 1 0 impulsivity screening
0 0 1 1 1 0 0 0 1 0 1 1 1 1 1 0 0 1 0 1 0 1 1 19843
0 0 1 1 1 0 0 0 1 0 1 1 1 1 1 0 0 1 0 1 0 1 1 0 continuous performance task (cpt)
0 0 1 1 1 0 0 0 1 0 1 1 1 1 1 0 0 1 0 1 0 1 1 1 18034
0 0 1 1 1 0 0 0 1 0 1 1 1 1 1 0 0 1 0 1 0 1 1 1 0 five-choice serial reaction time task
0 0 1 1 1 0 0 0 1 0 1 1 1 1 1 0 0 1 0 1 0 1 1 1 1 14841
0 0 1 1 1 0 0 0 1 0 1 1 1 1 1 0 0 1 0 1 0 1 1 1 1 0 5-csrtt
0 0 1 1 1 0 0 0 1 0 1 1 1 1 1 0 0 1 0 1 0 1 1 1 1 1 13828
0 0 1 1 1 0 0 0 1 0 1 1 1 1 1 0 0 1 0 1 0 1 1 1 1 1 0 five-choice serial reaction time task (5-csrtt)
0 0 1 1 1 0 0 0 1 0 1 1 1 1 1 0 0 1 0 1 0 1 1 1 1 1 1 5-choice serial reaction time task (5-csrtt)
0 0 1 1 1 0 0 0 1 0 1 1 1 1 1 0 0 1 0 1 1 23628
0 0 1 1 1 0 0 0 1 0 1 1 1 1 1 0 0 1 0 1 1 0 latent inhibition
0 0 1 1 1 0 0 0 1 0 1 1 1 1 1 0 0 1 0 1 1 1 22542
0 0 1 1 1 0 0 0 1 0 1 1 1 1 1 0 0 1 0 1 1 1 0 20742
0 0 1 1 1 0 0 0 1 0 1 1 1 1 1 0 0 1 0 1 1 1 0 0 conditioned avoidance response (car)
0 0 1 1 1 0 0 0 1 0 1 1 1 1 1 0 0 1 0 1 1 1 0 1 mk-801-induced hyperactivity
0 0 1 1 1 0 0 0 1 0 1 1 1 1 1 0 0 1 0 1 1 1 1 22228
0 0 1 1 1 0 0 0 1 0 1 1 1 1 1 0 0 1 0 1 1 1 1 0 ppi
0 0 1 1 1 0 0 0 1 0 1 1 1 1 1 0 0 1 0 1 1 1 1 1 21467
0 0 1 1 1 0 0 0 1 0 1 1 1 1 1 0 0 1 0 1 1 1 1 1 0 15799
0 0 1 1 1 0 0 0 1 0 1 1 1 1 1 0 0 1 0 1 1 1 1 1 0 0 prepulse inhibition of the startle reflex
0 0 1 1 1 0 0 0 1 0 1 1 1 1 1 0 0 1 0 1 1 1 1 1 0 1 prepulse inhibition of the acoustic startle response
0 0 1 1 1 0 0 0 1 0 1 1 1 1 1 0 0 1 0 1 1 1 1 1 1 21017
0 0 1 1 1 0 0 0 1 0 1 1 1 1 1 0 0 1 0 1 1 1 1 1 1 0 prepulse inhibition of the acoustic startle response (ppi)
0 0 1 1 1 0 0 0 1 0 1 1 1 1 1 0 0 1 0 1 1 1 1 1 1 1 19342
0 0 1 1 1 0 0 0 1 0 1 1 1 1 1 0 0 1 0 1 1 1 1 1 1 1 0 17038
0 0 1 1 1 0 0 0 1 0 1 1 1 1 1 0 0 1 0 1 1 1 1 1 1 1 0 0 14716
0 0 1 1 1 0 0 0 1 0 1 1 1 1 1 0 0 1 0 1 1 1 1 1 1 1 0 0 0 startle response
0 0 1 1 1 0 0 0 1 0 1 1 1 1 1 0 0 1 0 1 1 1 1 1 1 1 0 0 1 acoustic startle
0 0 1 1 1 0 0 0 1 0 1 1 1 1 1 0 0 1 0 1 1 1 1 1 1 1 0 1 15507
0 0 1 1 1 0 0 0 1 0 1 1 1 1 1 0 0 1 0 1 1 1 1 1 1 1 0 1 0 acoustic startle response
0 0 1 1 1 0 0 0 1 0 1 1 1 1 1 0 0 1 0 1 1 1 1 1 1 1 0 1 1 acoustic startle reflex
0 0 1 1 1 0 0 0 1 0 1 1 1 1 1 0 0 1 0 1 1 1 1 1 1 1 1 18669
0 0 1 1 1 0 0 0 1 0 1 1 1 1 1 0 0 1 0 1 1 1 1 1 1 1 1 0 acoustic startle and prepulse inhibition
0 0 1 1 1 0 0 0 1 0 1 1 1 1 1 0 0 1 0 1 1 1 1 1 1 1 1 1 16894
0 0 1 1 1 0 0 0 1 0 1 1 1 1 1 0 0 1 0 1 1 1 1 1 1 1 1 1 0 prepulse inhibition
0 0 1 1 1 0 0 0 1 0 1 1 1 1 1 0 0 1 0 1 1 1 1 1 1 1 1 1 1 14753
0 0 1 1 1 0 0 0 1 0 1 1 1 1 1 0 0 1 0 1 1 1 1 1 1 1 1 1 1 0 13516
0 0 1 1 1 0 0 0 1 0 1 1 1 1 1 0 0 1 0 1 1 1 1 1 1 1 1 1 1 0 0 prepulse inhibition test
0 0 1 1 1 0 0 0 1 0 1 1 1 1 1 0 0 1 0 1 1 1 1 1 1 1 1 1 1 0 1 ppi test
0 0 1 1 1 0 0 0 1 0 1 1 1 1 1 0 0 1 0 1 1 1 1 1 1 1 1 1 1 1 13731
0 0 1 1 1 0 0 0 1 0 1 1 1 1 1 0 0 1 0 1 1 1 1 1 1 1 1 1 1 1 0 pre-pulse inhibition
0 0 1 1 1 0 0 0 1 0 1 1 1 1 1 0 0 1 0 1 1 1 1 1 1 1 1 1 1 1 1 prepulse inhibition (ppi)
0 0 1 1 1 0 0 0 1 0 1 1 1 1 1 0 0 1 1 24568
0 0 1 1 1 0 0 0 1 0 1 1 1 1 1 0 0 1 1 0 24416
0 0 1 1 1 0 0 0 1 0 1 1 1 1 1 0 0 1 1 0 0 22777
0 0 1 1 1 0 0 0 1 0 1 1 1 1 1 0 0 1 1 0 0 0 social interaction test in home cage
0 0 1 1 1 0 0 0 1 0 1 1 1 1 1 0 0 1 1 0 0 1 reverse transcription and real-time qpcr
0 0 1 1 1 0 0 0 1 0 1 1 1 1 1 0 0 1 1 0 1 24196
0 0 1 1 1 0 0 0 1 0 1 1 1 1 1 0 0 1 1 0 1 0 22692
0 0 1 1 1 0 0 0 1 0 1 1 1 1 1 0 0 1 1 0 1 0 0 rna preparation and qpcr
0 0 1 1 1 0 0 0 1 0 1 1 1 1 1 0 0 1 1 0 1 0 1 neurological screen
0 0 1 1 1 0 0 0 1 0 1 1 1 1 1 0 0 1 1 0 1 1 23885
0 0 1 1 1 0 0 0 1 0 1 1 1 1 1 0 0 1 1 0 1 1 0 peptide injection
0 0 1 1 1 0 0 0 1 0 1 1 1 1 1 0 0 1 1 0 1 1 1 23257
0 0 1 1 1 0 0 0 1 0 1 1 1 1 1 0 0 1 1 0 1 1 1 0 18893
0 0 1 1 1 0 0 0 1 0 1 1 1 1 1 0 0 1 1 0 1 1 1 0 0 mouse brain preparation
0 0 1 1 1 0 0 0 1 0 1 1 1 1 1 0 0 1 1 0 1 1 1 0 1 lentiviral transgenesis
0 0 1 1 1 0 0 0 1 0 1 1 1 1 1 0 0 1 1 0 1 1 1 1 21710
0 0 1 1 1 0 0 0 1 0 1 1 1 1 1 0 0 1 1 0 1 1 1 1 0 motor activity assessment
0 0 1 1 1 0 0 0 1 0 1 1 1 1 1 0 0 1 1 0 1 1 1 1 1 17573
0 0 1 1 1 0 0 0 1 0 1 1 1 1 1 0 0 1 1 0 1 1 1 1 1 0 preparation of brain sections
0 0 1 1 1 0 0 0 1 0 1 1 1 1 1 0 0 1 1 0 1 1 1 1 1 1 mouse behavioral tests
0 0 1 1 1 0 0 0 1 0 1 1 1 1 1 0 0 1 1 1 24535
0 0 1 1 1 0 0 0 1 0 1 1 1 1 1 0 0 1 1 1 0 24268
0 0 1 1 1 0 0 0 1 0 1 1 1 1 1 0 0 1 1 1 0 0 23912
0 0 1 1 1 0 0 0 1 0 1 1 1 1 1 0 0 1 1 1 0 0 0 23451
0 0 1 1 1 0 0 0 1 0 1 1 1 1 1 0 0 1 1 1 0 0 0 0 22077
0 0 1 1 1 0 0 0 1 0 1 1 1 1 1 0 0 1 1 1 0 0 0 0 0 20700
0 0 1 1 1 0 0 0 1 0 1 1 1 1 1 0 0 1 1 1 0 0 0 0 0 0 18458
0 0 1 1 1 0 0 0 1 0 1 1 1 1 1 0 0 1 1 1 0 0 0 0 0 0 0 spontaneous motor activity
0 0 1 1 1 0 0 0 1 0 1 1 1 1 1 0 0 1 1 1 0 0 0 0 0 0 1 16106
0 0 1 1 1 0 0 0 1 0 1 1 1 1 1 0 0 1 1 1 0 0 0 0 0 0 1 0 13578
0 0 1 1 1 0 0 0 1 0 1 1 1 1 1 0 0 1 1 1 0 0 0 0 0 0 1 0 0 locomotor activity
0 0 1 1 1 0 0 0 1 0 1 1 1 1 1 0 0 1 1 1 0 0 0 0 0 0 1 0 1 spontaneous locomotor activity
0 0 1 1 1 0 0 0 1 0 1 1 1 1 1 0 0 1 1 1 0 0 0 0 0 0 1 1 15250
0 0 1 1 1 0 0 0 1 0 1 1 1 1 1 0 0 1 1 1 0 0 0 0 0 0 1 1 0 home-cage activity
0 0 1 1 1 0 0 0 1 0 1 1 1 1 1 0 0 1 1 1 0 0 0 0 0 0 1 1 1 home cage activity
0 0 1 1 1 0 0 0 1 0 1 1 1 1 1 0 0 1 1 1 0 0 0 0 0 1 20507
0 0 1 1 1 0 0 0 1 0 1 1 1 1 1 0 0 1 1 1 0 0 0 0 0 1 0 18946
0 0 1 1 1 0 0 0 1 0 1 1 1 1 1 0 0 1 1 1 0 0 0 0 0 1 0 0 activity monitoring
0 0 1 1 1 0 0 0 1 0 1 1 1 1 1 0 0 1 1 1 0 0 0 0 0 1 0 1 16177
0 0 1 1 1 0 0 0 1 0 1 1 1 1 1 0 0 1 1 1 0 0 0 0 0 1 0 1 0 sleep analysis
0 0 1 1 1 0 0 0 1 0 1 1 1 1 1 0 0 1 1 1 0 0 0 0 0 1 0 1 1 locomotor activity analysis
0 0 1 1 1 0 0 0 1 0 1 1 1 1 1 0 0 1 1 1 0 0 0 0 0 1 1 19245
0 0 1 1 1 0 0 0 1 0 1 1 1 1 1 0 0 1 1 1 0 0 0 0 0 1 1 0 16074
0 0 1 1 1 0 0 0 1 0 1 1 1 1 1 0 0 1 1 1 0 0 0 0 0 1 1 0 0 home cage activity monitoring
0 0 1 1 1 0 0 0 1 0 1 1 1 1 1 0 0 1 1 1 0 0 0 0 0 1 1 0 1 locomotor activity recording
0 0 1 1 1 0 0 0 1 0 1 1 1 1 1 0 0 1 1 1 0 0 0 0 0 1 1 1 17965
0 0 1 1 1 0 0 0 1 0 1 1 1 1 1 0 0 1 1 1 0 0 0 0 0 1 1 1 0 15904
0 0 1 1 1 0 0 0 1 0 1 1 1 1 1 0 0 1 1 1 0 0 0 0 0 1 1 1 0 0 locomotor activity test
0 0 1 1 1 0 0 0 1 0 1 1 1 1 1 0 0 1 1 1 0 0 0 0 0 1 1 1 0 1 measurement of locomotor activity
0 0 1 1 1 0 0 0 1 0 1 1 1 1 1 0 0 1 1 1 0 0 0 0 0 1 1 1 1 17068
0 0 1 1 1 0 0 0 1 0 1 1 1 1 1 0 0 1 1 1 0 0 0 0 0 1 1 1 1 0 locomotor activity measurement
0 0 1 1 1 0 0 0 1 0 1 1 1 1 1 0 0 1 1 1 0 0 0 0 0 1 1 1 1 1 assessment of locomotor activity
0 0 1 1 1 0 0 0 1 0 1 1 1 1 1 0 0 1 1 1 0 0 0 0 1 20998
0 0 1 1 1 0 0 0 1 0 1 1 1 1 1 0 0 1 1 1 0 0 0 0 1 0 19269
0 0 1 1 1 0 0 0 1 0 1 1 1 1 1 0 0 1 1 1 0 0 0 0 1 0 0 locomotor activity assessment
0 0 1 1 1 0 0 0 1 0 1 1 1 1 1 0 0 1 1 1 0 0 0 0 1 0 1 locomotor tests
0 0 1 1 1 0 0 0 1 0 1 1 1 1 1 0 0 1 1 1 0 0 0 0 1 1 19772
0 0 1 1 1 0 0 0 1 0 1 1 1 1 1 0 0 1 1 1 0 0 0 0 1 1 0 17143
0 0 1 1 1 0 0 0 1 0 1 1 1 1 1 0 0 1 1 1 0 0 0 0 1 1 0 0 locomotion test
0 0 1 1 1 0 0 0 1 0 1 1 1 1 1 0 0 1 1 1 0 0 0 0 1 1 0 1 locomotion analysis
0 0 1 1 1 0 0 0 1 0 1 1 1 1 1 0 0 1 1 1 0 0 0 0 1 1 1 18439
0 0 1 1 1 0 0 0 1 0 1 1 1 1 1 0 0 1 1 1 0 0 0 0 1 1 1 0 locomotor analysis
0 0 1 1 1 0 0 0 1 0 1 1 1 1 1 0 0 1 1 1 0 0 0 0 1 1 1 1 behavior evaluation
0 0 1 1 1 0 0 0 1 0 1 1 1 1 1 0 0 1 1 1 0 0 0 1 23116
0 0 1 1 1 0 0 0 1 0 1 1 1 1 1 0 0 1 1 1 0 0 0 1 0 22142
0 0 1 1 1 0 0 0 1 0 1 1 1 1 1 0 0 1 1 1 0 0 0 1 0 0 tube test for social dominance
0 0 1 1 1 0 0 0 1 0 1 1 1 1 1 0 0 1 1 1 0 0 0 1 0 1 21902
0 0 1 1 1 0 0 0 1 0 1 1 1 1 1 0 0 1 1 1 0 0 0 1 0 1 0 20106
0 0 1 1 1 0 0 0 1 0 1 1 1 1 1 0 0 1 1 1 0 0 0 1 0 1 0 0 social defeat procedure
0 0 1 1 1 0 0 0 1 0 1 1 1 1 1 0 0 1 1 1 0 0 0 1 0 1 0 1 17754
0 0 1 1 1 0 0 0 1 0 1 1 1 1 1 0 0 1 1 1 0 0 0 1 0 1 0 1 0 aggressive behavior test
0 0 1 1 1 0 0 0 1 0 1 1 1 1 1 0 0 1 1 1 0 0 0 1 0 1 0 1 1 14321
0 0 1 1 1 0 0 0 1 0 1 1 1 1 1 0 0 1 1 1 0 0 0 1 0 1 0 1 1 0 resident-intruder test
0 0 1 1 1 0 0 0 1 0 1 1 1 1 1 0 0 1 1 1 0 0 0 1 0 1 0 1 1 1 resident&#x2013;intruder test
0 0 1 1 1 0 0 0 1 0 1 1 1 1 1 0 0 1 1 1 0 0 0 1 0 1 1 20522
0 0 1 1 1 0 0 0 1 0 1 1 1 1 1 0 0 1 1 1 0 0 0 1 0 1 1 0 sociability
0 0 1 1 1 0 0 0 1 0 1 1 1 1 1 0 0 1 1 1 0 0 0 1 0 1 1 1 20248
0 0 1 1 1 0 0 0 1 0 1 1 1 1 1 0 0 1 1 1 0 0 0 1 0 1 1 1 0 18273
0 0 1 1 1 0 0 0 1 0 1 1 1 1 1 0 0 1 1 1 0 0 0 1 0 1 1 1 0 0 17581
0 0 1 1 1 0 0 0 1 0 1 1 1 1 1 0 0 1 1 1 0 0 0 1 0 1 1 1 0 0 0 16349
0 0 1 1 1 0 0 0 1 0 1 1 1 1 1 0 0 1 1 1 0 0 0 1 0 1 1 1 0 0 0 0 olfactory habituation/dishabituation
0 0 1 1 1 0 0 0 1 0 1 1 1 1 1 0 0 1 1 1 0 0 0 1 0 1 1 1 0 0 0 1 13772
0 0 1 1 1 0 0 0 1 0 1 1 1 1 1 0 0 1 1 1 0 0 0 1 0 1 1 1 0 0 0 1 0 social approach test
0 0 1 1 1 0 0 0 1 0 1 1 1 1 1 0 0 1 1 1 0 0 0 1 0 1 1 1 0 0 0 1 1 three-chamber social approach
0 0 1 1 1 0 0 0 1 0 1 1 1 1 1 0 0 1 1 1 0 0 0 1 0 1 1 1 0 0 1 16916
0 0 1 1 1 0 0 0 1 0 1 1 1 1 1 0 0 1 1 1 0 0 0 1 0 1 1 1 0 0 1 0 15011
0 0 1 1 1 0 0 0 1 0 1 1 1 1 1 0 0 1 1 1 0 0 0 1 0 1 1 1 0 0 1 0 0 three-chamber social interaction test
0 0 1 1 1 0 0 0 1 0 1 1 1 1 1 0 0 1 1 1 0 0 0 1 0 1 1 1 0 0 1 0 1 12703
0 0 1 1 1 0 0 0 1 0 1 1 1 1 1 0 0 1 1 1 0 0 0 1 0 1 1 1 0 0 1 0 1 0 social interaction test in a novel environment
0 0 1 1 1 0 0 0 1 0 1 1 1 1 1 0 0 1 1 1 0 0 0 1 0 1 1 1 0 0 1 0 1 1 sociability and social novelty preference test
0 0 1 1 1 0 0 0 1 0 1 1 1 1 1 0 0 1 1 1 0 0 0 1 0 1 1 1 0 0 1 1 15782
0 0 1 1 1 0 0 0 1 0 1 1 1 1 1 0 0 1 1 1 0 0 0 1 0 1 1 1 0 0 1 1 0 social interaction test
0 0 1 1 1 0 0 0 1 0 1 1 1 1 1 0 0 1 1 1 0 0 0 1 0 1 1 1 0 0 1 1 1 15568
0 0 1 1 1 0 0 0 1 0 1 1 1 1 1 0 0 1 1 1 0 0 0 1 0 1 1 1 0 0 1 1 1 0 13016
0 0 1 1 1 0 0 0 1 0 1 1 1 1 1 0 0 1 1 1 0 0 0 1 0 1 1 1 0 0 1 1 1 0 0 social recognition test
0 0 1 1 1 0 0 0 1 0 1 1 1 1 1 0 0 1 1 1 0 0 0 1 0 1 1 1 0 0 1 1 1 0 1 social recognition task
0 0 1 1 1 0 0 0 1 0 1 1 1 1 1 0 0 1 1 1 0 0 0 1 0 1 1 1 0 0 1 1 1 1 13933
0 0 1 1 1 0 0 0 1 0 1 1 1 1 1 0 0 1 1 1 0 0 0 1 0 1 1 1 0 0 1 1 1 1 0 social preference test
0 0 1 1 1 0 0 0 1 0 1 1 1 1 1 0 0 1 1 1 0 0 0 1 0 1 1 1 0 0 1 1 1 1 1 13487
0 0 1 1 1 0 0 0 1 0 1 1 1 1 1 0 0 1 1 1 0 0 0 1 0 1 1 1 0 0 1 1 1 1 1 0 three-chamber test
0 0 1 1 1 0 0 0 1 0 1 1 1 1 1 0 0 1 1 1 0 0 0 1 0 1 1 1 0 0 1 1 1 1 1 1 sociability test
0 0 1 1 1 0 0 0 1 0 1 1 1 1 1 0 0 1 1 1 0 0 0 1 0 1 1 1 0 1 17886
0 0 1 1 1 0 0 0 1 0 1 1 1 1 1 0 0 1 1 1 0 0 0 1 0 1 1 1 0 1 0 three-chamber social approach task
0 0 1 1 1 0 0 0 1 0 1 1 1 1 1 0 0 1 1 1 0 0 0 1 0 1 1 1 0 1 1 14275
0 0 1 1 1 0 0 0 1 0 1 1 1 1 1 0 0 1 1 1 0 0 0 1 0 1 1 1 0 1 1 0 tube test
0 0 1 1 1 0 0 0 1 0 1 1 1 1 1 0 0 1 1 1 0 0 0 1 0 1 1 1 0 1 1 1 partition test
0 0 1 1 1 0 0 0 1 0 1 1 1 1 1 0 0 1 1 1 0 0 0 1 0 1 1 1 1 19096
0 0 1 1 1 0 0 0 1 0 1 1 1 1 1 0 0 1 1 1 0 0 0 1 0 1 1 1 1 0 social approach
0 0 1 1 1 0 0 0 1 0 1 1 1 1 1 0 0 1 1 1 0 0 0 1 0 1 1 1 1 1 social preference
0 0 1 1 1 0 0 0 1 0 1 1 1 1 1 0 0 1 1 1 0 0 0 1 1 23043
0 0 1 1 1 0 0 0 1 0 1 1 1 1 1 0 0 1 1 1 0 0 0 1 1 0 oft
0 0 1 1 1 0 0 0 1 0 1 1 1 1 1 0 0 1 1 1 0 0 0 1 1 1 22978
0 0 1 1 1 0 0 0 1 0 1 1 1 1 1 0 0 1 1 1 0 0 0 1 1 1 0 22123
0 0 1 1 1 0 0 0 1 0 1 1 1 1 1 0 0 1 1 1 0 0 0 1 1 1 0 0 20846
0 0 1 1 1 0 0 0 1 0 1 1 1 1 1 0 0 1 1 1 0 0 0 1 1 1 0 0 0 19089
0 0 1 1 1 0 0 0 1 0 1 1 1 1 1 0 0 1 1 1 0 0 0 1 1 1 0 0 0 0 anxiety tests
0 0 1 1 1 0 0 0 1 0 1 1 1 1 1 0 0 1 1 1 0 0 0 1 1 1 0 0 0 1 18204
0 0 1 1 1 0 0 0 1 0 1 1 1 1 1 0 0 1 1 1 0 0 0 1 1 1 0 0 0 1 0 exploratory behavior
0 0 1 1 1 0 0 0 1 0 1 1 1 1 1 0 0 1 1 1 0 0 0 1 1 1 0 0 0 1 1 14170
0 0 1 1 1 0 0 0 1 0 1 1 1 1 1 0 0 1 1 1 0 0 0 1 1 1 0 0 0 1 1 0 anxiety-related behavior
0 0 1 1 1 0 0 0 1 0 1 1 1 1 1 0 0 1 1 1 0 0 0 1 1 1 0 0 0 1 1 1 13272
0 0 1 1 1 0 0 0 1 0 1 1 1 1 1 0 0 1 1 1 0 0 0 1 1 1 0 0 0 1 1 1 0 anxiety behavior
0 0 1 1 1 0 0 0 1 0 1 1 1 1 1 0 0 1 1 1 0 0 0 1 1 1 0 0 0 1 1 1 1 anxiety-like behavior
0 0 1 1 1 0 0 0 1 0 1 1 1 1 1 0 0 1 1 1 0 0 0 1 1 1 0 0 1 20617
0 0 1 1 1 0 0 0 1 0 1 1 1 1 1 0 0 1 1 1 0 0 0 1 1 1 0 0 1 0 light/dark transition test
0 0 1 1 1 0 0 0 1 0 1 1 1 1 1 0 0 1 1 1 0 0 0 1 1 1 0 0 1 1 19241
0 0 1 1 1 0 0 0 1 0 1 1 1 1 1 0 0 1 1 1 0 0 0 1 1 1 0 0 1 1 0 18661
0 0 1 1 1 0 0 0 1 0 1 1 1 1 1 0 0 1 1 1 0 0 0 1 1 1 0 0 1 1 0 0 17450
0 0 1 1 1 0 0 0 1 0 1 1 1 1 1 0 0 1 1 1 0 0 0 1 1 1 0 0 1 1 0 0 0 13966
0 0 1 1 1 0 0 0 1 0 1 1 1 1 1 0 0 1 1 1 0 0 0 1 1 1 0 0 1 1 0 0 0 0 epm
0 0 1 1 1 0 0 0 1 0 1 1 1 1 1 0 0 1 1 1 0 0 0 1 1 1 0 0 1 1 0 0 0 1 epm test
0 0 1 1 1 0 0 0 1 0 1 1 1 1 1 0 0 1 1 1 0 0 0 1 1 1 0 0 1 1 0 0 1 14959
0 0 1 1 1 0 0 0 1 0 1 1 1 1 1 0 0 1 1 1 0 0 0 1 1 1 0 0 1 1 0 0 1 0 14132
0 0 1 1 1 0 0 0 1 0 1 1 1 1 1 0 0 1 1 1 0 0 0 1 1 1 0 0 1 1 0 0 1 0 0 elevated plus-maze
0 0 1 1 1 0 0 0 1 0 1 1 1 1 1 0 0 1 1 1 0 0 0 1 1 1 0 0 1 1 0 0 1 0 1 12631
0 0 1 1 1 0 0 0 1 0 1 1 1 1 1 0 0 1 1 1 0 0 0 1 1 1 0 0 1 1 0 0 1 0 1 0 elevated plus maze
0 0 1 1 1 0 0 0 1 0 1 1 1 1 1 0 0 1 1 1 0 0 0 1 1 1 0 0 1 1 0 0 1 0 1 1 elevated plus maze test
0 0 1 1 1 0 0 0 1 0 1 1 1 1 1 0 0 1 1 1 0 0 0 1 1 1 0 0 1 1 0 0 1 1 14637
0 0 1 1 1 0 0 0 1 0 1 1 1 1 1 0 0 1 1 1 0 0 0 1 1 1 0 0 1 1 0 0 1 1 0 elevated plus-maze test
0 0 1 1 1 0 0 0 1 0 1 1 1 1 1 0 0 1 1 1 0 0 0 1 1 1 0 0 1 1 0 0 1 1 1 the elevated plus-maze
0 0 1 1 1 0 0 0 1 0 1 1 1 1 1 0 0 1 1 1 0 0 0 1 1 1 0 0 1 1 0 1 18195
0 0 1 1 1 0 0 0 1 0 1 1 1 1 1 0 0 1 1 1 0 0 0 1 1 1 0 0 1 1 0 1 0 17423
0 0 1 1 1 0 0 0 1 0 1 1 1 1 1 0 0 1 1 1 0 0 0 1 1 1 0 0 1 1 0 1 0 0 14362
0 0 1 1 1 0 0 0 1 0 1 1 1 1 1 0 0 1 1 1 0 0 0 1 1 1 0 0 1 1 0 1 0 0 0 elevated plus maze task
0 0 1 1 1 0 0 0 1 0 1 1 1 1 1 0 0 1 1 1 0 0 0 1 1 1 0 0 1 1 0 1 0 0 1 hole board test
0 0 1 1 1 0 0 0 1 0 1 1 1 1 1 0 0 1 1 1 0 0 0 1 1 1 0 0 1 1 0 1 0 1 17141
0 0 1 1 1 0 0 0 1 0 1 1 1 1 1 0 0 1 1 1 0 0 0 1 1 1 0 0 1 1 0 1 0 1 0 16682
0 0 1 1 1 0 0 0 1 0 1 1 1 1 1 0 0 1 1 1 0 0 0 1 1 1 0 0 1 1 0 1 0 1 0 0 14763
0 0 1 1 1 0 0 0 1 0 1 1 1 1 1 0 0 1 1 1 0 0 0 1 1 1 0 0 1 1 0 1 0 1 0 0 0 elevated zero maze
0 0 1 1 1 0 0 0 1 0 1 1 1 1 1 0 0 1 1 1 0 0 0 1 1 1 0 0 1 1 0 1 0 1 0 0 1 zero maze
0 0 1 1 1 0 0 0 1 0 1 1 1 1 1 0 0 1 1 1 0 0 0 1 1 1 0 0 1 1 0 1 0 1 0 1 15862
0 0 1 1 1 0 0 0 1 0 1 1 1 1 1 0 0 1 1 1 0 0 0 1 1 1 0 0 1 1 0 1 0 1 0 1 0 light-dark transition test
0 0 1 1 1 0 0 0 1 0 1 1 1 1 1 0 0 1 1 1 0 0 0 1 1 1 0 0 1 1 0 1 0 1 0 1 1 15229
0 0 1 1 1 0 0 0 1 0 1 1 1 1 1 0 0 1 1 1 0 0 0 1 1 1 0 0 1 1 0 1 0 1 0 1 1 0 light/dark box test
0 0 1 1 1 0 0 0 1 0 1 1 1 1 1 0 0 1 1 1 0 0 0 1 1 1 0 0 1 1 0 1 0 1 0 1 1 1 14451
0 0 1 1 1 0 0 0 1 0 1 1 1 1 1 0 0 1 1 1 0 0 0 1 1 1 0 0 1 1 0 1 0 1 0 1 1 1 0 13600
0 0 1 1 1 0 0 0 1 0 1 1 1 1 1 0 0 1 1 1 0 0 0 1 1 1 0 0 1 1 0 1 0 1 0 1 1 1 0 0 light&#x2013;dark test
0 0 1 1 1 0 0 0 1 0 1 1 1 1 1 0 0 1 1 1 0 0 0 1 1 1 0 0 1 1 0 1 0 1 0 1 1 1 0 1 light&#x2013;dark box
0 0 1 1 1 0 0 0 1 0 1 1 1 1 1 0 0 1 1 1 0 0 0 1 1 1 0 0 1 1 0 1 0 1 0 1 1 1 1 14405
0 0 1 1 1 0 0 0 1 0 1 1 1 1 1 0 0 1 1 1 0 0 0 1 1 1 0 0 1 1 0 1 0 1 0 1 1 1 1 0 dark-light box
0 0 1 1 1 0 0 0 1 0 1 1 1 1 1 0 0 1 1 1 0 0 0 1 1 1 0 0 1 1 0 1 0 1 0 1 1 1 1 1 13903
0 0 1 1 1 0 0 0 1 0 1 1 1 1 1 0 0 1 1 1 0 0 0 1 1 1 0 0 1 1 0 1 0 1 0 1 1 1 1 1 0 13694
0 0 1 1 1 0 0 0 1 0 1 1 1 1 1 0 0 1 1 1 0 0 0 1 1 1 0 0 1 1 0 1 0 1 0 1 1 1 1 1 0 0 light/dark test
0 0 1 1 1 0 0 0 1 0 1 1 1 1 1 0 0 1 1 1 0 0 0 1 1 1 0 0 1 1 0 1 0 1 0 1 1 1 1 1 0 1 light-dark test
0 0 1 1 1 0 0 0 1 0 1 1 1 1 1 0 0 1 1 1 0 0 0 1 1 1 0 0 1 1 0 1 0 1 0 1 1 1 1 1 1 13780
0 0 1 1 1 0 0 0 1 0 1 1 1 1 1 0 0 1 1 1 0 0 0 1 1 1 0 0 1 1 0 1 0 1 0 1 1 1 1 1 1 0 light/dark box
0 0 1 1 1 0 0 0 1 0 1 1 1 1 1 0 0 1 1 1 0 0 0 1 1 1 0 0 1 1 0 1 0 1 0 1 1 1 1 1 1 1 13270
0 0 1 1 1 0 0 0 1 0 1 1 1 1 1 0 0 1 1 1 0 0 0 1 1 1 0 0 1 1 0 1 0 1 0 1 1 1 1 1 1 1 0 light-dark box
0 0 1 1 1 0 0 0 1 0 1 1 1 1 1 0 0 1 1 1 0 0 0 1 1 1 0 0 1 1 0 1 0 1 0 1 1 1 1 1 1 1 1 light&#x2013;dark box test
0 0 1 1 1 0 0 0 1 0 1 1 1 1 1 0 0 1 1 1 0 0 0 1 1 1 0 0 1 1 0 1 0 1 1 16705
0 0 1 1 1 0 0 0 1 0 1 1 1 1 1 0 0 1 1 1 0 0 0 1 1 1 0 0 1 1 0 1 0 1 1 0 14896
0 0 1 1 1 0 0 0 1 0 1 1 1 1 1 0 0 1 1 1 0 0 0 1 1 1 0 0 1 1 0 1 0 1 1 0 0 open field test (oft)
0 0 1 1 1 0 0 0 1 0 1 1 1 1 1 0 0 1 1 1 0 0 0 1 1 1 0 0 1 1 0 1 0 1 1 0 1 13356
0 0 1 1 1 0 0 0 1 0 1 1 1 1 1 0 0 1 1 1 0 0 0 1 1 1 0 0 1 1 0 1 0 1 1 0 1 0 open-field test (oft)
0 0 1 1 1 0 0 0 1 0 1 1 1 1 1 0 0 1 1 1 0 0 0 1 1 1 0 0 1 1 0 1 0 1 1 0 1 1 forced-swim test (fst)
0 0 1 1 1 0 0 0 1 0 1 1 1 1 1 0 0 1 1 1 0 0 0 1 1 1 0 0 1 1 0 1 0 1 1 1 16178
0 0 1 1 1 0 0 0 1 0 1 1 1 1 1 0 0 1 1 1 0 0 0 1 1 1 0 0 1 1 0 1 0 1 1 1 0 elevated-plus maze
0 0 1 1 1 0 0 0 1 0 1 1 1 1 1 0 0 1 1 1 0 0 0 1 1 1 0 0 1 1 0 1 0 1 1 1 1 16029
0 0 1 1 1 0 0 0 1 0 1 1 1 1 1 0 0 1 1 1 0 0 0 1 1 1 0 0 1 1 0 1 0 1 1 1 1 0 epmt
0 0 1 1 1 0 0 0 1 0 1 1 1 1 1 0 0 1 1 1 0 0 0 1 1 1 0 0 1 1 0 1 0 1 1 1 1 1 15424
0 0 1 1 1 0 0 0 1 0 1 1 1 1 1 0 0 1 1 1 0 0 0 1 1 1 0 0 1 1 0 1 0 1 1 1 1 1 0 14867
0 0 1 1 1 0 0 0 1 0 1 1 1 1 1 0 0 1 1 1 0 0 0 1 1 1 0 0 1 1 0 1 0 1 1 1 1 1 0 0 elevated-plus maze (epm)
0 0 1 1 1 0 0 0 1 0 1 1 1 1 1 0 0 1 1 1 0 0 0 1 1 1 0 0 1 1 0 1 0 1 1 1 1 1 0 1 elevated plus-maze test (epm)
0 0 1 1 1 0 0 0 1 0 1 1 1 1 1 0 0 1 1 1 0 0 0 1 1 1 0 0 1 1 0 1 0 1 1 1 1 1 1 15186
0 0 1 1 1 0 0 0 1 0 1 1 1 1 1 0 0 1 1 1 0 0 0 1 1 1 0 0 1 1 0 1 0 1 1 1 1 1 1 0 13825
0 0 1 1 1 0 0 0 1 0 1 1 1 1 1 0 0 1 1 1 0 0 0 1 1 1 0 0 1 1 0 1 0 1 1 1 1 1 1 0 0 elevated plus maze (epm)
0 0 1 1 1 0 0 0 1 0 1 1 1 1 1 0 0 1 1 1 0 0 0 1 1 1 0 0 1 1 0 1 0 1 1 1 1 1 1 0 1 13332
0 0 1 1 1 0 0 0 1 0 1 1 1 1 1 0 0 1 1 1 0 0 0 1 1 1 0 0 1 1 0 1 0 1 1 1 1 1 1 0 1 0 elevated plus maze (epm) test
0 0 1 1 1 0 0 0 1 0 1 1 1 1 1 0 0 1 1 1 0 0 0 1 1 1 0 0 1 1 0 1 0 1 1 1 1 1 1 0 1 1 elevated plus-maze (epm)
0 0 1 1 1 0 0 0 1 0 1 1 1 1 1 0 0 1 1 1 0 0 0 1 1 1 0 0 1 1 0 1 0 1 1 1 1 1 1 1 14262
0 0 1 1 1 0 0 0 1 0 1 1 1 1 1 0 0 1 1 1 0 0 0 1 1 1 0 0 1 1 0 1 0 1 1 1 1 1 1 1 0 open-field testing
0 0 1 1 1 0 0 0 1 0 1 1 1 1 1 0 0 1 1 1 0 0 0 1 1 1 0 0 1 1 0 1 0 1 1 1 1 1 1 1 1 13629
0 0 1 1 1 0 0 0 1 0 1 1 1 1 1 0 0 1 1 1 0 0 0 1 1 1 0 0 1 1 0 1 0 1 1 1 1 1 1 1 1 0 13055
0 0 1 1 1 0 0 0 1 0 1 1 1 1 1 0 0 1 1 1 0 0 0 1 1 1 0 0 1 1 0 1 0 1 1 1 1 1 1 1 1 0 0 open field test (of)
0 0 1 1 1 0 0 0 1 0 1 1 1 1 1 0 0 1 1 1 0 0 0 1 1 1 0 0 1 1 0 1 0 1 1 1 1 1 1 1 1 0 1 open field (of) test
0 0 1 1 1 0 0 0 1 0 1 1 1 1 1 0 0 1 1 1 0 0 0 1 1 1 0 0 1 1 0 1 0 1 1 1 1 1 1 1 1 1 13094
0 0 1 1 1 0 0 0 1 0 1 1 1 1 1 0 0 1 1 1 0 0 0 1 1 1 0 0 1 1 0 1 0 1 1 1 1 1 1 1 1 1 0 open field (of)
0 0 1 1 1 0 0 0 1 0 1 1 1 1 1 0 0 1 1 1 0 0 0 1 1 1 0 0 1 1 0 1 0 1 1 1 1 1 1 1 1 1 1 elevated zero maze (ezm)
0 0 1 1 1 0 0 0 1 0 1 1 1 1 1 0 0 1 1 1 0 0 0 1 1 1 0 0 1 1 0 1 1 17915
0 0 1 1 1 0 0 0 1 0 1 1 1 1 1 0 0 1 1 1 0 0 0 1 1 1 0 0 1 1 0 1 1 0 open field tests
0 0 1 1 1 0 0 0 1 0 1 1 1 1 1 0 0 1 1 1 0 0 0 1 1 1 0 0 1 1 0 1 1 1 17439
0 0 1 1 1 0 0 0 1 0 1 1 1 1 1 0 0 1 1 1 0 0 0 1 1 1 0 0 1 1 0 1 1 1 0 open field exploration
0 0 1 1 1 0 0 0 1 0 1 1 1 1 1 0 0 1 1 1 0 0 0 1 1 1 0 0 1 1 0 1 1 1 1 16491
0 0 1 1 1 0 0 0 1 0 1 1 1 1 1 0 0 1 1 1 0 0 0 1 1 1 0 0 1 1 0 1 1 1 1 0 14454
0 0 1 1 1 0 0 0 1 0 1 1 1 1 1 0 0 1 1 1 0 0 0 1 1 1 0 0 1 1 0 1 1 1 1 0 0 open field activity
0 0 1 1 1 0 0 0 1 0 1 1 1 1 1 0 0 1 1 1 0 0 0 1 1 1 0 0 1 1 0 1 1 1 1 0 1 13982
0 0 1 1 1 0 0 0 1 0 1 1 1 1 1 0 0 1 1 1 0 0 0 1 1 1 0 0 1 1 0 1 1 1 1 0 1 0 open field task
0 0 1 1 1 0 0 0 1 0 1 1 1 1 1 0 0 1 1 1 0 0 0 1 1 1 0 0 1 1 0 1 1 1 1 0 1 1 13112
0 0 1 1 1 0 0 0 1 0 1 1 1 1 1 0 0 1 1 1 0 0 0 1 1 1 0 0 1 1 0 1 1 1 1 0 1 1 0 12564
0 0 1 1 1 0 0 0 1 0 1 1 1 1 1 0 0 1 1 1 0 0 0 1 1 1 0 0 1 1 0 1 1 1 1 0 1 1 0 0 open field test
0 0 1 1 1 0 0 0 1 0 1 1 1 1 1 0 0 1 1 1 0 0 0 1 1 1 0 0 1 1 0 1 1 1 1 0 1 1 0 1 open-field test
0 0 1 1 1 0 0 0 1 0 1 1 1 1 1 0 0 1 1 1 0 0 0 1 1 1 0 0 1 1 0 1 1 1 1 0 1 1 1 12742
0 0 1 1 1 0 0 0 1 0 1 1 1 1 1 0 0 1 1 1 0 0 0 1 1 1 0 0 1 1 0 1 1 1 1 0 1 1 1 0 open field
0 0 1 1 1 0 0 0 1 0 1 1 1 1 1 0 0 1 1 1 0 0 0 1 1 1 0 0 1 1 0 1 1 1 1 0 1 1 1 1 open-field
0 0 1 1 1 0 0 0 1 0 1 1 1 1 1 0 0 1 1 1 0 0 0 1 1 1 0 0 1 1 0 1 1 1 1 1 15234
0 0 1 1 1 0 0 0 1 0 1 1 1 1 1 0 0 1 1 1 0 0 0 1 1 1 0 0 1 1 0 1 1 1 1 1 0 open field activity test
0 0 1 1 1 0 0 0 1 0 1 1 1 1 1 0 0 1 1 1 0 0 0 1 1 1 0 0 1 1 0 1 1 1 1 1 1 14707
0 0 1 1 1 0 0 0 1 0 1 1 1 1 1 0 0 1 1 1 0 0 0 1 1 1 0 0 1 1 0 1 1 1 1 1 1 0 open field assay
0 0 1 1 1 0 0 0 1 0 1 1 1 1 1 0 0 1 1 1 0 0 0 1 1 1 0 0 1 1 0 1 1 1 1 1 1 1 open-field assay
0 0 1 1 1 0 0 0 1 0 1 1 1 1 1 0 0 1 1 1 0 0 0 1 1 1 0 0 1 1 1 18883
0 0 1 1 1 0 0 0 1 0 1 1 1 1 1 0 0 1 1 1 0 0 0 1 1 1 0 0 1 1 1 0 16427
0 0 1 1 1 0 0 0 1 0 1 1 1 1 1 0 0 1 1 1 0 0 0 1 1 1 0 0 1 1 1 0 0 anxiety assay
0 0 1 1 1 0 0 0 1 0 1 1 1 1 1 0 0 1 1 1 0 0 0 1 1 1 0 0 1 1 1 0 1 novel cage test
0 0 1 1 1 0 0 0 1 0 1 1 1 1 1 0 0 1 1 1 0 0 0 1 1 1 0 0 1 1 1 1 16466
0 0 1 1 1 0 0 0 1 0 1 1 1 1 1 0 0 1 1 1 0 0 0 1 1 1 0 0 1 1 1 1 0 marble burying
0 0 1 1 1 0 0 0 1 0 1 1 1 1 1 0 0 1 1 1 0 0 0 1 1 1 0 0 1 1 1 1 1 14066
0 0 1 1 1 0 0 0 1 0 1 1 1 1 1 0 0 1 1 1 0 0 0 1 1 1 0 0 1 1 1 1 1 0 hole-board test
0 0 1 1 1 0 0 0 1 0 1 1 1 1 1 0 0 1 1 1 0 0 0 1 1 1 0 0 1 1 1 1 1 1 12855
0 0 1 1 1 0 0 0 1 0 1 1 1 1 1 0 0 1 1 1 0 0 0 1 1 1 0 0 1 1 1 1 1 1 0 marble burying test
0 0 1 1 1 0 0 0 1 0 1 1 1 1 1 0 0 1 1 1 0 0 0 1 1 1 0 0 1 1 1 1 1 1 1 marble-burying test
0 0 1 1 1 0 0 0 1 0 1 1 1 1 1 0 0 1 1 1 0 0 0 1 1 1 0 1 21613
0 0 1 1 1 0 0 0 1 0 1 1 1 1 1 0 0 1 1 1 0 0 0 1 1 1 0 1 0 20499
0 0 1 1 1 0 0 0 1 0 1 1 1 1 1 0 0 1 1 1 0 0 0 1 1 1 0 1 0 0 18633
0 0 1 1 1 0 0 0 1 0 1 1 1 1 1 0 0 1 1 1 0 0 0 1 1 1 0 1 0 0 0 splash test
0 0 1 1 1 0 0 0 1 0 1 1 1 1 1 0 0 1 1 1 0 0 0 1 1 1 0 1 0 0 1 17618
0 0 1 1 1 0 0 0 1 0 1 1 1 1 1 0 0 1 1 1 0 0 0 1 1 1 0 1 0 0 1 0 14207
0 0 1 1 1 0 0 0 1 0 1 1 1 1 1 0 0 1 1 1 0 0 0 1 1 1 0 1 0 0 1 0 0 sucrose preference
0 0 1 1 1 0 0 0 1 0 1 1 1 1 1 0 0 1 1 1 0 0 0 1 1 1 0 1 0 0 1 0 1 sucrose consumption
0 0 1 1 1 0 0 0 1 0 1 1 1 1 1 0 0 1 1 1 0 0 0 1 1 1 0 1 0 0 1 1 16637
0 0 1 1 1 0 0 0 1 0 1 1 1 1 1 0 0 1 1 1 0 0 0 1 1 1 0 1 0 0 1 1 0 15376
0 0 1 1 1 0 0 0 1 0 1 1 1 1 1 0 0 1 1 1 0 0 0 1 1 1 0 1 0 0 1 1 0 0 saccharin preference test
0 0 1 1 1 0 0 0 1 0 1 1 1 1 1 0 0 1 1 1 0 0 0 1 1 1 0 1 0 0 1 1 0 1 saccharin preference
0 0 1 1 1 0 0 0 1 0 1 1 1 1 1 0 0 1 1 1 0 0 0 1 1 1 0 1 0 0 1 1 1 15756
0 0 1 1 1 0 0 0 1 0 1 1 1 1 1 0 0 1 1 1 0 0 0 1 1 1 0 1 0 0 1 1 1 0 sucrose consumption test
0 0 1 1 1 0 0 0 1 0 1 1 1 1 1 0 0 1 1 1 0 0 0 1 1 1 0 1 0 0 1 1 1 1 14049
0 0 1 1 1 0 0 0 1 0 1 1 1 1 1 0 0 1 1 1 0 0 0 1 1 1 0 1 0 0 1 1 1 1 0 sucrose preference test
0 0 1 1 1 0 0 0 1 0 1 1 1 1 1 0 0 1 1 1 0 0 0 1 1 1 0 1 0 0 1 1 1 1 1 sucrose preference test (spt)
0 0 1 1 1 0 0 0 1 0 1 1 1 1 1 0 0 1 1 1 0 0 0 1 1 1 0 1 0 1 19159
0 0 1 1 1 0 0 0 1 0 1 1 1 1 1 0 0 1 1 1 0 0 0 1 1 1 0 1 0 1 0 novelty suppressed feeding test (nsf)
0 0 1 1 1 0 0 0 1 0 1 1 1 1 1 0 0 1 1 1 0 0 0 1 1 1 0 1 0 1 1 18483
0 0 1 1 1 0 0 0 1 0 1 1 1 1 1 0 0 1 1 1 0 0 0 1 1 1 0 1 0 1 1 0 17261
0 0 1 1 1 0 0 0 1 0 1 1 1 1 1 0 0 1 1 1 0 0 0 1 1 1 0 1 0 1 1 0 0 porsolt forced swim test
0 0 1 1 1 0 0 0 1 0 1 1 1 1 1 0 0 1 1 1 0 0 0 1 1 1 0 1 0 1 1 0 1 14089
0 0 1 1 1 0 0 0 1 0 1 1 1 1 1 0 0 1 1 1 0 0 0 1 1 1 0 1 0 1 1 0 1 0 forced-swim test
0 0 1 1 1 0 0 0 1 0 1 1 1 1 1 0 0 1 1 1 0 0 0 1 1 1 0 1 0 1 1 0 1 1 tail-suspension test
0 0 1 1 1 0 0 0 1 0 1 1 1 1 1 0 0 1 1 1 0 0 0 1 1 1 0 1 0 1 1 1 17325
0 0 1 1 1 0 0 0 1 0 1 1 1 1 1 0 0 1 1 1 0 0 0 1 1 1 0 1 0 1 1 1 0 novelty-induced hypophagia (nih) test
0 0 1 1 1 0 0 0 1 0 1 1 1 1 1 0 0 1 1 1 0 0 0 1 1 1 0 1 0 1 1 1 1 16642
0 0 1 1 1 0 0 0 1 0 1 1 1 1 1 0 0 1 1 1 0 0 0 1 1 1 0 1 0 1 1 1 1 0 novelty-suppressed feeding test (nsft)
0 0 1 1 1 0 0 0 1 0 1 1 1 1 1 0 0 1 1 1 0 0 0 1 1 1 0 1 0 1 1 1 1 1 14420
0 0 1 1 1 0 0 0 1 0 1 1 1 1 1 0 0 1 1 1 0 0 0 1 1 1 0 1 0 1 1 1 1 1 0 13767
0 0 1 1 1 0 0 0 1 0 1 1 1 1 1 0 0 1 1 1 0 0 0 1 1 1 0 1 0 1 1 1 1 1 0 0 novelty-induced hypophagia
0 0 1 1 1 0 0 0 1 0 1 1 1 1 1 0 0 1 1 1 0 0 0 1 1 1 0 1 0 1 1 1 1 1 0 1 hyponeophagia
0 0 1 1 1 0 0 0 1 0 1 1 1 1 1 0 0 1 1 1 0 0 0 1 1 1 0 1 0 1 1 1 1 1 1 14172
0 0 1 1 1 0 0 0 1 0 1 1 1 1 1 0 0 1 1 1 0 0 0 1 1 1 0 1 0 1 1 1 1 1 1 0 novelty suppressed feeding test (nsft)
0 0 1 1 1 0 0 0 1 0 1 1 1 1 1 0 0 1 1 1 0 0 0 1 1 1 0 1 0 1 1 1 1 1 1 1 13611
0 0 1 1 1 0 0 0 1 0 1 1 1 1 1 0 0 1 1 1 0 0 0 1 1 1 0 1 0 1 1 1 1 1 1 1 0 12880
0 0 1 1 1 0 0 0 1 0 1 1 1 1 1 0 0 1 1 1 0 0 0 1 1 1 0 1 0 1 1 1 1 1 1 1 0 0 novelty suppressed feeding test
0 0 1 1 1 0 0 0 1 0 1 1 1 1 1 0 0 1 1 1 0 0 0 1 1 1 0 1 0 1 1 1 1 1 1 1 0 1 novelty suppressed feeding
0 0 1 1 1 0 0 0 1 0 1 1 1 1 1 0 0 1 1 1 0 0 0 1 1 1 0 1 0 1 1 1 1 1 1 1 1 13327
0 0 1 1 1 0 0 0 1 0 1 1 1 1 1 0 0 1 1 1 0 0 0 1 1 1 0 1 0 1 1 1 1 1 1 1 1 0 novelty-suppressed feeding test
0 0 1 1 1 0 0 0 1 0 1 1 1 1 1 0 0 1 1 1 0 0 0 1 1 1 0 1 0 1 1 1 1 1 1 1 1 1 novelty-suppressed feeding
0 0 1 1 1 0 0 0 1 0 1 1 1 1 1 0 0 1 1 1 0 0 0 1 1 1 0 1 1 21121
0 0 1 1 1 0 0 0 1 0 1 1 1 1 1 0 0 1 1 1 0 0 0 1 1 1 0 1 1 0 swim test
0 0 1 1 1 0 0 0 1 0 1 1 1 1 1 0 0 1 1 1 0 0 0 1 1 1 0 1 1 1 20650
0 0 1 1 1 0 0 0 1 0 1 1 1 1 1 0 0 1 1 1 0 0 0 1 1 1 0 1 1 1 0 18761
0 0 1 1 1 0 0 0 1 0 1 1 1 1 1 0 0 1 1 1 0 0 0 1 1 1 0 1 1 1 0 0 tail suspension
0 0 1 1 1 0 0 0 1 0 1 1 1 1 1 0 0 1 1 1 0 0 0 1 1 1 0 1 1 1 0 1 16290
0 0 1 1 1 0 0 0 1 0 1 1 1 1 1 0 0 1 1 1 0 0 0 1 1 1 0 1 1 1 0 1 0 forced swimming
0 0 1 1 1 0 0 0 1 0 1 1 1 1 1 0 0 1 1 1 0 0 0 1 1 1 0 1 1 1 0 1 1 forced swim
0 0 1 1 1 0 0 0 1 0 1 1 1 1 1 0 0 1 1 1 0 0 0 1 1 1 0 1 1 1 1 18988
0 0 1 1 1 0 0 0 1 0 1 1 1 1 1 0 0 1 1 1 0 0 0 1 1 1 0 1 1 1 1 0 14661
0 0 1 1 1 0 0 0 1 0 1 1 1 1 1 0 0 1 1 1 0 0 0 1 1 1 0 1 1 1 1 0 0 tail suspension test (tst)
0 0 1 1 1 0 0 0 1 0 1 1 1 1 1 0 0 1 1 1 0 0 0 1 1 1 0 1 1 1 1 0 1 13187
0 0 1 1 1 0 0 0 1 0 1 1 1 1 1 0 0 1 1 1 0 0 0 1 1 1 0 1 1 1 1 0 1 0 forced swim test (fst)
0 0 1 1 1 0 0 0 1 0 1 1 1 1 1 0 0 1 1 1 0 0 0 1 1 1 0 1 1 1 1 0 1 1 forced swimming test (fst)
0 0 1 1 1 0 0 0 1 0 1 1 1 1 1 0 0 1 1 1 0 0 0 1 1 1 0 1 1 1 1 1 16266
0 0 1 1 1 0 0 0 1 0 1 1 1 1 1 0 0 1 1 1 0 0 0 1 1 1 0 1 1 1 1 1 0 the forced swim test
0 0 1 1 1 0 0 0 1 0 1 1 1 1 1 0 0 1 1 1 0 0 0 1 1 1 0 1 1 1 1 1 1 15492
0 0 1 1 1 0 0 0 1 0 1 1 1 1 1 0 0 1 1 1 0 0 0 1 1 1 0 1 1 1 1 1 1 0 forced swim test
0 0 1 1 1 0 0 0 1 0 1 1 1 1 1 0 0 1 1 1 0 0 0 1 1 1 0 1 1 1 1 1 1 1 14869
0 0 1 1 1 0 0 0 1 0 1 1 1 1 1 0 0 1 1 1 0 0 0 1 1 1 0 1 1 1 1 1 1 1 0 tail suspension test
0 0 1 1 1 0 0 0 1 0 1 1 1 1 1 0 0 1 1 1 0 0 0 1 1 1 0 1 1 1 1 1 1 1 1 forced swimming test
0 0 1 1 1 0 0 0 1 0 1 1 1 1 1 0 0 1 1 1 0 0 0 1 1 1 1 22374
0 0 1 1 1 0 0 0 1 0 1 1 1 1 1 0 0 1 1 1 0 0 0 1 1 1 1 0 sucrose-preference test
0 0 1 1 1 0 0 0 1 0 1 1 1 1 1 0 0 1 1 1 0 0 0 1 1 1 1 1 chronic unpredictable stress (cus) paradigm
0 0 1 1 1 0 0 0 1 0 1 1 1 1 1 0 0 1 1 1 0 0 1 23693
0 0 1 1 1 0 0 0 1 0 1 1 1 1 1 0 0 1 1 1 0 0 1 0 23362
0 0 1 1 1 0 0 0 1 0 1 1 1 1 1 0 0 1 1 1 0 0 1 0 0 contextual fear conditioning and extinction
0 0 1 1 1 0 0 0 1 0 1 1 1 1 1 0 0 1 1 1 0 0 1 0 1 22930
0 0 1 1 1 0 0 0 1 0 1 1 1 1 1 0 0 1 1 1 0 0 1 0 1 0 20758
0 0 1 1 1 0 0 0 1 0 1 1 1 1 1 0 0 1 1 1 0 0 1 0 1 0 0 footshock sensitivity
0 0 1 1 1 0 0 0 1 0 1 1 1 1 1 0 0 1 1 1 0 0 1 0 1 0 1 20266
0 0 1 1 1 0 0 0 1 0 1 1 1 1 1 0 0 1 1 1 0 0 1 0 1 0 1 0 18157
0 0 1 1 1 0 0 0 1 0 1 1 1 1 1 0 0 1 1 1 0 0 1 0 1 0 1 0 0 15010
0 0 1 1 1 0 0 0 1 0 1 1 1 1 1 0 0 1 1 1 0 0 1 0 1 0 1 0 0 0 fear conditioning paradigm
0 0 1 1 1 0 0 0 1 0 1 1 1 1 1 0 0 1 1 1 0 0 1 0 1 0 1 0 0 1 fear conditioning procedure
0 0 1 1 1 0 0 0 1 0 1 1 1 1 1 0 0 1 1 1 0 0 1 0 1 0 1 0 1 17132
0 0 1 1 1 0 0 0 1 0 1 1 1 1 1 0 0 1 1 1 0 0 1 0 1 0 1 0 1 0 fear-potentiated startle (fps)
0 0 1 1 1 0 0 0 1 0 1 1 1 1 1 0 0 1 1 1 0 0 1 0 1 0 1 0 1 1 14210
0 0 1 1 1 0 0 0 1 0 1 1 1 1 1 0 0 1 1 1 0 0 1 0 1 0 1 0 1 1 0 fear conditioning
0 0 1 1 1 0 0 0 1 0 1 1 1 1 1 0 0 1 1 1 0 0 1 0 1 0 1 0 1 1 1 conditioned fear
0 0 1 1 1 0 0 0 1 0 1 1 1 1 1 0 0 1 1 1 0 0 1 0 1 0 1 1 19320
0 0 1 1 1 0 0 0 1 0 1 1 1 1 1 0 0 1 1 1 0 0 1 0 1 0 1 1 0 17738
0 0 1 1 1 0 0 0 1 0 1 1 1 1 1 0 0 1 1 1 0 0 1 0 1 0 1 1 0 0 fear conditioning (fc)
0 0 1 1 1 0 0 0 1 0 1 1 1 1 1 0 0 1 1 1 0 0 1 0 1 0 1 1 0 1 16983
0 0 1 1 1 0 0 0 1 0 1 1 1 1 1 0 0 1 1 1 0 0 1 0 1 0 1 1 0 1 0 13646
0 0 1 1 1 0 0 0 1 0 1 1 1 1 1 0 0 1 1 1 0 0 1 0 1 0 1 1 0 1 0 0 contextual fear conditioning (cfc)
0 0 1 1 1 0 0 0 1 0 1 1 1 1 1 0 0 1 1 1 0 0 1 0 1 0 1 1 0 1 0 1 contextual fear conditioning task
0 0 1 1 1 0 0 0 1 0 1 1 1 1 1 0 0 1 1 1 0 0 1 0 1 0 1 1 0 1 1 14949
0 0 1 1 1 0 0 0 1 0 1 1 1 1 1 0 0 1 1 1 0 0 1 0 1 0 1 1 0 1 1 0 14140
0 0 1 1 1 0 0 0 1 0 1 1 1 1 1 0 0 1 1 1 0 0 1 0 1 0 1 1 0 1 1 0 0 fear conditioning test
0 0 1 1 1 0 0 0 1 0 1 1 1 1 1 0 0 1 1 1 0 0 1 0 1 0 1 1 0 1 1 0 1 contextual fear conditioning test
0 0 1 1 1 0 0 0 1 0 1 1 1 1 1 0 0 1 1 1 0 0 1 0 1 0 1 1 0 1 1 1 14277
0 0 1 1 1 0 0 0 1 0 1 1 1 1 1 0 0 1 1 1 0 0 1 0 1 0 1 1 0 1 1 1 0 fear-conditioning test
0 0 1 1 1 0 0 0 1 0 1 1 1 1 1 0 0 1 1 1 0 0 1 0 1 0 1 1 0 1 1 1 1 13495
0 0 1 1 1 0 0 0 1 0 1 1 1 1 1 0 0 1 1 1 0 0 1 0 1 0 1 1 0 1 1 1 1 0 contextual and cued fear conditioning test
0 0 1 1 1 0 0 0 1 0 1 1 1 1 1 0 0 1 1 1 0 0 1 0 1 0 1 1 0 1 1 1 1 1 contextual and cued fear conditioning
0 0 1 1 1 0 0 0 1 0 1 1 1 1 1 0 0 1 1 1 0 0 1 0 1 0 1 1 1 18404
0 0 1 1 1 0 0 0 1 0 1 1 1 1 1 0 0 1 1 1 0 0 1 0 1 0 1 1 1 0 auditory fear conditioning
0 0 1 1 1 0 0 0 1 0 1 1 1 1 1 0 0 1 1 1 0 0 1 0 1 0 1 1 1 1 17621
0 0 1 1 1 0 0 0 1 0 1 1 1 1 1 0 0 1 1 1 0 0 1 0 1 0 1 1 1 1 0 context fear conditioning
0 0 1 1 1 0 0 0 1 0 1 1 1 1 1 0 0 1 1 1 0 0 1 0 1 0 1 1 1 1 1 15388
0 0 1 1 1 0 0 0 1 0 1 1 1 1 1 0 0 1 1 1 0 0 1 0 1 0 1 1 1 1 1 0 contextual fear conditioning
0 0 1 1 1 0 0 0 1 0 1 1 1 1 1 0 0 1 1 1 0 0 1 0 1 0 1 1 1 1 1 1 cued fear conditioning
0 0 1 1 1 0 0 0 1 0 1 1 1 1 1 0 0 1 1 1 0 0 1 0 1 1 22145
0 0 1 1 1 0 0 0 1 0 1 1 1 1 1 0 0 1 1 1 0 0 1 0 1 1 0 pavlovian fear conditioning
0 0 1 1 1 0 0 0 1 0 1 1 1 1 1 0 0 1 1 1 0 0 1 0 1 1 1 fear conditioning and extinction
0 0 1 1 1 0 0 0 1 0 1 1 1 1 1 0 0 1 1 1 0 0 1 1 23570
0 0 1 1 1 0 0 0 1 0 1 1 1 1 1 0 0 1 1 1 0 0 1 1 0 22285
0 0 1 1 1 0 0 0 1 0 1 1 1 1 1 0 0 1 1 1 0 0 1 1 0 0 water maze performance
0 0 1 1 1 0 0 0 1 0 1 1 1 1 1 0 0 1 1 1 0 0 1 1 0 1 active place avoidance
0 0 1 1 1 0 0 0 1 0 1 1 1 1 1 0 0 1 1 1 0 0 1 1 1 23515
0 0 1 1 1 0 0 0 1 0 1 1 1 1 1 0 0 1 1 1 0 0 1 1 1 0 20925
0 0 1 1 1 0 0 0 1 0 1 1 1 1 1 0 0 1 1 1 0 0 1 1 1 0 0 object recognition
0 0 1 1 1 0 0 0 1 0 1 1 1 1 1 0 0 1 1 1 0 0 1 1 1 0 1 19953
0 0 1 1 1 0 0 0 1 0 1 1 1 1 1 0 0 1 1 1 0 0 1 1 1 0 1 0 object location memory
0 0 1 1 1 0 0 0 1 0 1 1 1 1 1 0 0 1 1 1 0 0 1 1 1 0 1 1 18028
0 0 1 1 1 0 0 0 1 0 1 1 1 1 1 0 0 1 1 1 0 0 1 1 1 0 1 1 0 object recognition task
0 0 1 1 1 0 0 0 1 0 1 1 1 1 1 0 0 1 1 1 0 0 1 1 1 0 1 1 1 object recognition memory
0 0 1 1 1 0 0 0 1 0 1 1 1 1 1 0 0 1 1 1 0 0 1 1 1 1 23294
0 0 1 1 1 0 0 0 1 0 1 1 1 1 1 0 0 1 1 1 0 0 1 1 1 1 0 22357
0 0 1 1 1 0 0 0 1 0 1 1 1 1 1 0 0 1 1 1 0 0 1 1 1 1 0 0 17408
0 0 1 1 1 0 0 0 1 0 1 1 1 1 1 0 0 1 1 1 0 0 1 1 1 1 0 0 0 intra-hippocampal injections
0 0 1 1 1 0 0 0 1 0 1 1 1 1 1 0 0 1 1 1 0 0 1 1 1 1 0 0 1 intrahippocampal infusion
0 0 1 1 1 0 0 0 1 0 1 1 1 1 1 0 0 1 1 1 0 0 1 1 1 1 0 1 21025
0 0 1 1 1 0 0 0 1 0 1 1 1 1 1 0 0 1 1 1 0 0 1 1 1 1 0 1 0 13881
0 0 1 1 1 0 0 0 1 0 1 1 1 1 1 0 0 1 1 1 0 0 1 1 1 1 0 1 0 0 inhibitory avoidance
0 0 1 1 1 0 0 0 1 0 1 1 1 1 1 0 0 1 1 1 0 0 1 1 1 1 0 1 0 1 inhibitory avoidance task
0 0 1 1 1 0 0 0 1 0 1 1 1 1 1 0 0 1 1 1 0 0 1 1 1 1 0 1 1 17053
0 0 1 1 1 0 0 0 1 0 1 1 1 1 1 0 0 1 1 1 0 0 1 1 1 1 0 1 1 0 passive avoidance
0 0 1 1 1 0 0 0 1 0 1 1 1 1 1 0 0 1 1 1 0 0 1 1 1 1 0 1 1 1 active avoidance
0 0 1 1 1 0 0 0 1 0 1 1 1 1 1 0 0 1 1 1 0 0 1 1 1 1 1 22854
0 0 1 1 1 0 0 0 1 0 1 1 1 1 1 0 0 1 1 1 0 0 1 1 1 1 1 0 21665
0 0 1 1 1 0 0 0 1 0 1 1 1 1 1 0 0 1 1 1 0 0 1 1 1 1 1 0 0 13882
0 0 1 1 1 0 0 0 1 0 1 1 1 1 1 0 0 1 1 1 0 0 1 1 1 1 1 0 0 0 probe test
0 0 1 1 1 0 0 0 1 0 1 1 1 1 1 0 0 1 1 1 0 0 1 1 1 1 1 0 0 1 probe trials
0 0 1 1 1 0 0 0 1 0 1 1 1 1 1 0 0 1 1 1 0 0 1 1 1 1 1 0 1 16943
0 0 1 1 1 0 0 0 1 0 1 1 1 1 1 0 0 1 1 1 0 0 1 1 1 1 1 0 1 0 preference index
0 0 1 1 1 0 0 0 1 0 1 1 1 1 1 0 0 1 1 1 0 0 1 1 1 1 1 0 1 1 discrimination ratio
0 0 1 1 1 0 0 0 1 0 1 1 1 1 1 0 0 1 1 1 0 0 1 1 1 1 1 1 22400
0 0 1 1 1 0 0 0 1 0 1 1 1 1 1 0 0 1 1 1 0 0 1 1 1 1 1 1 0 spatial object recognition test
0 0 1 1 1 0 0 0 1 0 1 1 1 1 1 0 0 1 1 1 0 0 1 1 1 1 1 1 1 21922
0 0 1 1 1 0 0 0 1 0 1 1 1 1 1 0 0 1 1 1 0 0 1 1 1 1 1 1 1 0 19507
0 0 1 1 1 0 0 0 1 0 1 1 1 1 1 0 0 1 1 1 0 0 1 1 1 1 1 1 1 0 0 radial arm maze
0 0 1 1 1 0 0 0 1 0 1 1 1 1 1 0 0 1 1 1 0 0 1 1 1 1 1 1 1 0 1 16535
0 0 1 1 1 0 0 0 1 0 1 1 1 1 1 0 0 1 1 1 0 0 1 1 1 1 1 1 1 0 1 0 attentional set-shifting task (asst)
0 0 1 1 1 0 0 0 1 0 1 1 1 1 1 0 0 1 1 1 0 0 1 1 1 1 1 1 1 0 1 1 radial arm maze (ram)
0 0 1 1 1 0 0 0 1 0 1 1 1 1 1 0 0 1 1 1 0 0 1 1 1 1 1 1 1 1 21709
0 0 1 1 1 0 0 0 1 0 1 1 1 1 1 0 0 1 1 1 0 0 1 1 1 1 1 1 1 1 0 learning and memory tests
0 0 1 1 1 0 0 0 1 0 1 1 1 1 1 0 0 1 1 1 0 0 1 1 1 1 1 1 1 1 1 21510
0 0 1 1 1 0 0 0 1 0 1 1 1 1 1 0 0 1 1 1 0 0 1 1 1 1 1 1 1 1 1 0 step-down inhibitory avoidance test
0 0 1 1 1 0 0 0 1 0 1 1 1 1 1 0 0 1 1 1 0 0 1 1 1 1 1 1 1 1 1 1 21181
0 0 1 1 1 0 0 0 1 0 1 1 1 1 1 0 0 1 1 1 0 0 1 1 1 1 1 1 1 1 1 1 0 16487
0 0 1 1 1 0 0 0 1 0 1 1 1 1 1 0 0 1 1 1 0 0 1 1 1 1 1 1 1 1 1 1 0 0 mouse behavioral analysis
0 0 1 1 1 0 0 0 1 0 1 1 1 1 1 0 0 1 1 1 0 0 1 1 1 1 1 1 1 1 1 1 0 1 morris water maze test (mwmt)
0 0 1 1 1 0 0 0 1 0 1 1 1 1 1 0 0 1 1 1 0 0 1 1 1 1 1 1 1 1 1 1 1 20806
0 0 1 1 1 0 0 0 1 0 1 1 1 1 1 0 0 1 1 1 0 0 1 1 1 1 1 1 1 1 1 1 1 0 19606
0 0 1 1 1 0 0 0 1 0 1 1 1 1 1 0 0 1 1 1 0 0 1 1 1 1 1 1 1 1 1 1 1 0 0 19121
0 0 1 1 1 0 0 0 1 0 1 1 1 1 1 0 0 1 1 1 0 0 1 1 1 1 1 1 1 1 1 1 1 0 0 0 radial arm maze test
0 0 1 1 1 0 0 0 1 0 1 1 1 1 1 0 0 1 1 1 0 0 1 1 1 1 1 1 1 1 1 1 1 0 0 1 18584
0 0 1 1 1 0 0 0 1 0 1 1 1 1 1 0 0 1 1 1 0 0 1 1 1 1 1 1 1 1 1 1 1 0 0 1 0 14380
0 0 1 1 1 0 0 0 1 0 1 1 1 1 1 0 0 1 1 1 0 0 1 1 1 1 1 1 1 1 1 1 1 0 0 1 0 0 passive avoidance test
0 0 1 1 1 0 0 0 1 0 1 1 1 1 1 0 0 1 1 1 0 0 1 1 1 1 1 1 1 1 1 1 1 0 0 1 0 1 14098
0 0 1 1 1 0 0 0 1 0 1 1 1 1 1 0 0 1 1 1 0 0 1 1 1 1 1 1 1 1 1 1 1 0 0 1 0 1 0 step-through passive avoidance task
0 0 1 1 1 0 0 0 1 0 1 1 1 1 1 0 0 1 1 1 0 0 1 1 1 1 1 1 1 1 1 1 1 0 0 1 0 1 1 passive avoidance task
0 0 1 1 1 0 0 0 1 0 1 1 1 1 1 0 0 1 1 1 0 0 1 1 1 1 1 1 1 1 1 1 1 0 0 1 1 17338
0 0 1 1 1 0 0 0 1 0 1 1 1 1 1 0 0 1 1 1 0 0 1 1 1 1 1 1 1 1 1 1 1 0 0 1 1 0 shuttle box test
0 0 1 1 1 0 0 0 1 0 1 1 1 1 1 0 0 1 1 1 0 0 1 1 1 1 1 1 1 1 1 1 1 0 0 1 1 1 16484
0 0 1 1 1 0 0 0 1 0 1 1 1 1 1 0 0 1 1 1 0 0 1 1 1 1 1 1 1 1 1 1 1 0 0 1 1 1 0 step-down test
0 0 1 1 1 0 0 0 1 0 1 1 1 1 1 0 0 1 1 1 0 0 1 1 1 1 1 1 1 1 1 1 1 0 0 1 1 1 1 15524
0 0 1 1 1 0 0 0 1 0 1 1 1 1 1 0 0 1 1 1 0 0 1 1 1 1 1 1 1 1 1 1 1 0 0 1 1 1 1 0 place navigation test
0 0 1 1 1 0 0 0 1 0 1 1 1 1 1 0 0 1 1 1 0 0 1 1 1 1 1 1 1 1 1 1 1 0 0 1 1 1 1 1 14376
0 0 1 1 1 0 0 0 1 0 1 1 1 1 1 0 0 1 1 1 0 0 1 1 1 1 1 1 1 1 1 1 1 0 0 1 1 1 1 1 0 13426
0 0 1 1 1 0 0 0 1 0 1 1 1 1 1 0 0 1 1 1 0 0 1 1 1 1 1 1 1 1 1 1 1 0 0 1 1 1 1 1 0 0 morris water maze test (mwm)
0 0 1 1 1 0 0 0 1 0 1 1 1 1 1 0 0 1 1 1 0 0 1 1 1 1 1 1 1 1 1 1 1 0 0 1 1 1 1 1 0 1 morris water-maze test
0 0 1 1 1 0 0 0 1 0 1 1 1 1 1 0 0 1 1 1 0 0 1 1 1 1 1 1 1 1 1 1 1 0 0 1 1 1 1 1 1 14105
0 0 1 1 1 0 0 0 1 0 1 1 1 1 1 0 0 1 1 1 0 0 1 1 1 1 1 1 1 1 1 1 1 0 0 1 1 1 1 1 1 0 passive avoidance performance test
0 0 1 1 1 0 0 0 1 0 1 1 1 1 1 0 0 1 1 1 0 0 1 1 1 1 1 1 1 1 1 1 1 0 0 1 1 1 1 1 1 1 mwmt
0 0 1 1 1 0 0 0 1 0 1 1 1 1 1 0 0 1 1 1 0 0 1 1 1 1 1 1 1 1 1 1 1 0 1 19442
0 0 1 1 1 0 0 0 1 0 1 1 1 1 1 0 0 1 1 1 0 0 1 1 1 1 1 1 1 1 1 1 1 0 1 0 morris water maze training
0 0 1 1 1 0 0 0 1 0 1 1 1 1 1 0 0 1 1 1 0 0 1 1 1 1 1 1 1 1 1 1 1 0 1 1 18252
0 0 1 1 1 0 0 0 1 0 1 1 1 1 1 0 0 1 1 1 0 0 1 1 1 1 1 1 1 1 1 1 1 0 1 1 0 15934
0 0 1 1 1 0 0 0 1 0 1 1 1 1 1 0 0 1 1 1 0 0 1 1 1 1 1 1 1 1 1 1 1 0 1 1 0 0 barnes maze
0 0 1 1 1 0 0 0 1 0 1 1 1 1 1 0 0 1 1 1 0 0 1 1 1 1 1 1 1 1 1 1 1 0 1 1 0 1 barnes maze test
0 0 1 1 1 0 0 0 1 0 1 1 1 1 1 0 0 1 1 1 0 0 1 1 1 1 1 1 1 1 1 1 1 0 1 1 1 17839
0 0 1 1 1 0 0 0 1 0 1 1 1 1 1 0 0 1 1 1 0 0 1 1 1 1 1 1 1 1 1 1 1 0 1 1 1 0 16259
0 0 1 1 1 0 0 0 1 0 1 1 1 1 1 0 0 1 1 1 0 0 1 1 1 1 1 1 1 1 1 1 1 0 1 1 1 0 0 water maze test
0 0 1 1 1 0 0 0 1 0 1 1 1 1 1 0 0 1 1 1 0 0 1 1 1 1 1 1 1 1 1 1 1 0 1 1 1 0 1 15537
0 0 1 1 1 0 0 0 1 0 1 1 1 1 1 0 0 1 1 1 0 0 1 1 1 1 1 1 1 1 1 1 1 0 1 1 1 0 1 0 morris water maze task
0 0 1 1 1 0 0 0 1 0 1 1 1 1 1 0 0 1 1 1 0 0 1 1 1 1 1 1 1 1 1 1 1 0 1 1 1 0 1 1 15108
0 0 1 1 1 0 0 0 1 0 1 1 1 1 1 0 0 1 1 1 0 0 1 1 1 1 1 1 1 1 1 1 1 0 1 1 1 0 1 1 0 13167
0 0 1 1 1 0 0 0 1 0 1 1 1 1 1 0 0 1 1 1 0 0 1 1 1 1 1 1 1 1 1 1 1 0 1 1 1 0 1 1 0 0 water maze
0 0 1 1 1 0 0 0 1 0 1 1 1 1 1 0 0 1 1 1 0 0 1 1 1 1 1 1 1 1 1 1 1 0 1 1 1 0 1 1 0 1 mwm
0 0 1 1 1 0 0 0 1 0 1 1 1 1 1 0 0 1 1 1 0 0 1 1 1 1 1 1 1 1 1 1 1 0 1 1 1 0 1 1 1 13637
0 0 1 1 1 0 0 0 1 0 1 1 1 1 1 0 0 1 1 1 0 0 1 1 1 1 1 1 1 1 1 1 1 0 1 1 1 0 1 1 1 0 12997
0 0 1 1 1 0 0 0 1 0 1 1 1 1 1 0 0 1 1 1 0 0 1 1 1 1 1 1 1 1 1 1 1 0 1 1 1 0 1 1 1 0 0 morris water maze (mwm)
0 0 1 1 1 0 0 0 1 0 1 1 1 1 1 0 0 1 1 1 0 0 1 1 1 1 1 1 1 1 1 1 1 0 1 1 1 0 1 1 1 0 1 morris water maze (mwm) test
0 0 1 1 1 0 0 0 1 0 1 1 1 1 1 0 0 1 1 1 0 0 1 1 1 1 1 1 1 1 1 1 1 0 1 1 1 0 1 1 1 1 13323
0 0 1 1 1 0 0 0 1 0 1 1 1 1 1 0 0 1 1 1 0 0 1 1 1 1 1 1 1 1 1 1 1 0 1 1 1 0 1 1 1 1 0 mwm test
0 0 1 1 1 0 0 0 1 0 1 1 1 1 1 0 0 1 1 1 0 0 1 1 1 1 1 1 1 1 1 1 1 0 1 1 1 0 1 1 1 1 1 12667
0 0 1 1 1 0 0 0 1 0 1 1 1 1 1 0 0 1 1 1 0 0 1 1 1 1 1 1 1 1 1 1 1 0 1 1 1 0 1 1 1 1 1 0 morris water maze
0 0 1 1 1 0 0 0 1 0 1 1 1 1 1 0 0 1 1 1 0 0 1 1 1 1 1 1 1 1 1 1 1 0 1 1 1 0 1 1 1 1 1 1 morris water maze test
0 0 1 1 1 0 0 0 1 0 1 1 1 1 1 0 0 1 1 1 0 0 1 1 1 1 1 1 1 1 1 1 1 0 1 1 1 1 17458
0 0 1 1 1 0 0 0 1 0 1 1 1 1 1 0 0 1 1 1 0 0 1 1 1 1 1 1 1 1 1 1 1 0 1 1 1 1 0 radial arm water maze
0 0 1 1 1 0 0 0 1 0 1 1 1 1 1 0 0 1 1 1 0 0 1 1 1 1 1 1 1 1 1 1 1 0 1 1 1 1 1 morris water maze testing
0 0 1 1 1 0 0 0 1 0 1 1 1 1 1 0 0 1 1 1 0 0 1 1 1 1 1 1 1 1 1 1 1 1 20048
0 0 1 1 1 0 0 0 1 0 1 1 1 1 1 0 0 1 1 1 0 0 1 1 1 1 1 1 1 1 1 1 1 1 0 18698
0 0 1 1 1 0 0 0 1 0 1 1 1 1 1 0 0 1 1 1 0 0 1 1 1 1 1 1 1 1 1 1 1 1 0 0 16446
0 0 1 1 1 0 0 0 1 0 1 1 1 1 1 0 0 1 1 1 0 0 1 1 1 1 1 1 1 1 1 1 1 1 0 0 0 y-maze spontaneous alternation test
0 0 1 1 1 0 0 0 1 0 1 1 1 1 1 0 0 1 1 1 0 0 1 1 1 1 1 1 1 1 1 1 1 1 0 0 1 spontaneous alternation in the t-maze
0 0 1 1 1 0 0 0 1 0 1 1 1 1 1 0 0 1 1 1 0 0 1 1 1 1 1 1 1 1 1 1 1 1 0 1 17602
0 0 1 1 1 0 0 0 1 0 1 1 1 1 1 0 0 1 1 1 0 0 1 1 1 1 1 1 1 1 1 1 1 1 0 1 0 16534
0 0 1 1 1 0 0 0 1 0 1 1 1 1 1 0 0 1 1 1 0 0 1 1 1 1 1 1 1 1 1 1 1 1 0 1 0 0 15328
0 0 1 1 1 0 0 0 1 0 1 1 1 1 1 0 0 1 1 1 0 0 1 1 1 1 1 1 1 1 1 1 1 1 0 1 0 0 0 14282
0 0 1 1 1 0 0 0 1 0 1 1 1 1 1 0 0 1 1 1 0 0 1 1 1 1 1 1 1 1 1 1 1 1 0 1 0 0 0 0 visible platform water maze
0 0 1 1 1 0 0 0 1 0 1 1 1 1 1 0 0 1 1 1 0 0 1 1 1 1 1 1 1 1 1 1 1 1 0 1 0 0 0 1 13572
0 0 1 1 1 0 0 0 1 0 1 1 1 1 1 0 0 1 1 1 0 0 1 1 1 1 1 1 1 1 1 1 1 1 0 1 0 0 0 1 0 morris water maze assay
0 0 1 1 1 0 0 0 1 0 1 1 1 1 1 0 0 1 1 1 0 0 1 1 1 1 1 1 1 1 1 1 1 1 0 1 0 0 0 1 1 spatial learning and memory in the morris water maze
0 0 1 1 1 0 0 0 1 0 1 1 1 1 1 0 0 1 1 1 0 0 1 1 1 1 1 1 1 1 1 1 1 1 0 1 0 0 1 14705
0 0 1 1 1 0 0 0 1 0 1 1 1 1 1 0 0 1 1 1 0 0 1 1 1 1 1 1 1 1 1 1 1 1 0 1 0 0 1 0 morris water maze (mwm) task
0 0 1 1 1 0 0 0 1 0 1 1 1 1 1 0 0 1 1 1 0 0 1 1 1 1 1 1 1 1 1 1 1 1 0 1 0 0 1 1 object recognition task (ort)
0 0 1 1 1 0 0 0 1 0 1 1 1 1 1 0 0 1 1 1 0 0 1 1 1 1 1 1 1 1 1 1 1 1 0 1 0 1 15718
0 0 1 1 1 0 0 0 1 0 1 1 1 1 1 0 0 1 1 1 0 0 1 1 1 1 1 1 1 1 1 1 1 1 0 1 0 1 0 novel object recognition (nor) tests
0 0 1 1 1 0 0 0 1 0 1 1 1 1 1 0 0 1 1 1 0 0 1 1 1 1 1 1 1 1 1 1 1 1 0 1 0 1 1 14981
0 0 1 1 1 0 0 0 1 0 1 1 1 1 1 0 0 1 1 1 0 0 1 1 1 1 1 1 1 1 1 1 1 1 0 1 0 1 1 0 passive avoidance test (pat)
0 0 1 1 1 0 0 0 1 0 1 1 1 1 1 0 0 1 1 1 0 0 1 1 1 1 1 1 1 1 1 1 1 1 0 1 0 1 1 1 13757
0 0 1 1 1 0 0 0 1 0 1 1 1 1 1 0 0 1 1 1 0 0 1 1 1 1 1 1 1 1 1 1 1 1 0 1 0 1 1 1 0 novel object recognition test (nor)
0 0 1 1 1 0 0 0 1 0 1 1 1 1 1 0 0 1 1 1 0 0 1 1 1 1 1 1 1 1 1 1 1 1 0 1 0 1 1 1 1 13595
0 0 1 1 1 0 0 0 1 0 1 1 1 1 1 0 0 1 1 1 0 0 1 1 1 1 1 1 1 1 1 1 1 1 0 1 0 1 1 1 1 0 novel object recognition test (nort)
0 0 1 1 1 0 0 0 1 0 1 1 1 1 1 0 0 1 1 1 0 0 1 1 1 1 1 1 1 1 1 1 1 1 0 1 0 1 1 1 1 1 13071
0 0 1 1 1 0 0 0 1 0 1 1 1 1 1 0 0 1 1 1 0 0 1 1 1 1 1 1 1 1 1 1 1 1 0 1 0 1 1 1 1 1 0 novel object recognition (nor) test
0 0 1 1 1 0 0 0 1 0 1 1 1 1 1 0 0 1 1 1 0 0 1 1 1 1 1 1 1 1 1 1 1 1 0 1 0 1 1 1 1 1 1 novel object recognition task (nort)
0 0 1 1 1 0 0 0 1 0 1 1 1 1 1 0 0 1 1 1 0 0 1 1 1 1 1 1 1 1 1 1 1 1 0 1 1 17073
0 0 1 1 1 0 0 0 1 0 1 1 1 1 1 0 0 1 1 1 0 0 1 1 1 1 1 1 1 1 1 1 1 1 0 1 1 0 14676
0 0 1 1 1 0 0 0 1 0 1 1 1 1 1 0 0 1 1 1 0 0 1 1 1 1 1 1 1 1 1 1 1 1 0 1 1 0 0 novel-object recognition
0 0 1 1 1 0 0 0 1 0 1 1 1 1 1 0 0 1 1 1 0 0 1 1 1 1 1 1 1 1 1 1 1 1 0 1 1 0 1 novel-object recognition test
0 0 1 1 1 0 0 0 1 0 1 1 1 1 1 0 0 1 1 1 0 0 1 1 1 1 1 1 1 1 1 1 1 1 0 1 1 1 15858
0 0 1 1 1 0 0 0 1 0 1 1 1 1 1 0 0 1 1 1 0 0 1 1 1 1 1 1 1 1 1 1 1 1 0 1 1 1 0 nor test
0 0 1 1 1 0 0 0 1 0 1 1 1 1 1 0 0 1 1 1 0 0 1 1 1 1 1 1 1 1 1 1 1 1 0 1 1 1 1 15557
0 0 1 1 1 0 0 0 1 0 1 1 1 1 1 0 0 1 1 1 0 0 1 1 1 1 1 1 1 1 1 1 1 1 0 1 1 1 1 0 object recognition test
0 0 1 1 1 0 0 0 1 0 1 1 1 1 1 0 0 1 1 1 0 0 1 1 1 1 1 1 1 1 1 1 1 1 0 1 1 1 1 1 14047
0 0 1 1 1 0 0 0 1 0 1 1 1 1 1 0 0 1 1 1 0 0 1 1 1 1 1 1 1 1 1 1 1 1 0 1 1 1 1 1 0 13554
0 0 1 1 1 0 0 0 1 0 1 1 1 1 1 0 0 1 1 1 0 0 1 1 1 1 1 1 1 1 1 1 1 1 0 1 1 1 1 1 0 0 novel object recognition
0 0 1 1 1 0 0 0 1 0 1 1 1 1 1 0 0 1 1 1 0 0 1 1 1 1 1 1 1 1 1 1 1 1 0 1 1 1 1 1 0 1 novel object recognition (nor)
0 0 1 1 1 0 0 0 1 0 1 1 1 1 1 0 0 1 1 1 0 0 1 1 1 1 1 1 1 1 1 1 1 1 0 1 1 1 1 1 1 13863
0 0 1 1 1 0 0 0 1 0 1 1 1 1 1 0 0 1 1 1 0 0 1 1 1 1 1 1 1 1 1 1 1 1 0 1 1 1 1 1 1 0 novel object recognition test
0 0 1 1 1 0 0 0 1 0 1 1 1 1 1 0 0 1 1 1 0 0 1 1 1 1 1 1 1 1 1 1 1 1 0 1 1 1 1 1 1 1 novel object recognition task
0 0 1 1 1 0 0 0 1 0 1 1 1 1 1 0 0 1 1 1 0 0 1 1 1 1 1 1 1 1 1 1 1 1 1 19759
0 0 1 1 1 0 0 0 1 0 1 1 1 1 1 0 0 1 1 1 0 0 1 1 1 1 1 1 1 1 1 1 1 1 1 0 y&#x2010;maze
0 0 1 1 1 0 0 0 1 0 1 1 1 1 1 0 0 1 1 1 0 0 1 1 1 1 1 1 1 1 1 1 1 1 1 1 18208
0 0 1 1 1 0 0 0 1 0 1 1 1 1 1 0 0 1 1 1 0 0 1 1 1 1 1 1 1 1 1 1 1 1 1 1 0 15857
0 0 1 1 1 0 0 0 1 0 1 1 1 1 1 0 0 1 1 1 0 0 1 1 1 1 1 1 1 1 1 1 1 1 1 1 0 0 14557
0 0 1 1 1 0 0 0 1 0 1 1 1 1 1 0 0 1 1 1 0 0 1 1 1 1 1 1 1 1 1 1 1 1 1 1 0 0 0 eight-arm radial maze test
0 0 1 1 1 0 0 0 1 0 1 1 1 1 1 0 0 1 1 1 0 0 1 1 1 1 1 1 1 1 1 1 1 1 1 1 0 0 1 eight-arm radial maze
0 0 1 1 1 0 0 0 1 0 1 1 1 1 1 0 0 1 1 1 0 0 1 1 1 1 1 1 1 1 1 1 1 1 1 1 0 1 14794
0 0 1 1 1 0 0 0 1 0 1 1 1 1 1 0 0 1 1 1 0 0 1 1 1 1 1 1 1 1 1 1 1 1 1 1 0 1 0 t-maze test
0 0 1 1 1 0 0 0 1 0 1 1 1 1 1 0 0 1 1 1 0 0 1 1 1 1 1 1 1 1 1 1 1 1 1 1 0 1 1 13013
0 0 1 1 1 0 0 0 1 0 1 1 1 1 1 0 0 1 1 1 0 0 1 1 1 1 1 1 1 1 1 1 1 1 1 1 0 1 1 0 spontaneous alternation test
0 0 1 1 1 0 0 0 1 0 1 1 1 1 1 0 0 1 1 1 0 0 1 1 1 1 1 1 1 1 1 1 1 1 1 1 0 1 1 1 t-maze spontaneous alternation
0 0 1 1 1 0 0 0 1 0 1 1 1 1 1 0 0 1 1 1 0 0 1 1 1 1 1 1 1 1 1 1 1 1 1 1 1 17955
0 0 1 1 1 0 0 0 1 0 1 1 1 1 1 0 0 1 1 1 0 0 1 1 1 1 1 1 1 1 1 1 1 1 1 1 1 0 16918
0 0 1 1 1 0 0 0 1 0 1 1 1 1 1 0 0 1 1 1 0 0 1 1 1 1 1 1 1 1 1 1 1 1 1 1 1 0 0 y-maze test
0 0 1 1 1 0 0 0 1 0 1 1 1 1 1 0 0 1 1 1 0 0 1 1 1 1 1 1 1 1 1 1 1 1 1 1 1 0 1 15175
0 0 1 1 1 0 0 0 1 0 1 1 1 1 1 0 0 1 1 1 0 0 1 1 1 1 1 1 1 1 1 1 1 1 1 1 1 0 1 0 spontaneous alternation
0 0 1 1 1 0 0 0 1 0 1 1 1 1 1 0 0 1 1 1 0 0 1 1 1 1 1 1 1 1 1 1 1 1 1 1 1 0 1 1 spontaneous alternation performance
0 0 1 1 1 0 0 0 1 0 1 1 1 1 1 0 0 1 1 1 0 0 1 1 1 1 1 1 1 1 1 1 1 1 1 1 1 1 17206
0 0 1 1 1 0 0 0 1 0 1 1 1 1 1 0 0 1 1 1 0 0 1 1 1 1 1 1 1 1 1 1 1 1 1 1 1 1 0 y-maze task
0 0 1 1 1 0 0 0 1 0 1 1 1 1 1 0 0 1 1 1 0 0 1 1 1 1 1 1 1 1 1 1 1 1 1 1 1 1 1 16248
0 0 1 1 1 0 0 0 1 0 1 1 1 1 1 0 0 1 1 1 0 0 1 1 1 1 1 1 1 1 1 1 1 1 1 1 1 1 1 0 t-maze
0 0 1 1 1 0 0 0 1 0 1 1 1 1 1 0 0 1 1 1 0 0 1 1 1 1 1 1 1 1 1 1 1 1 1 1 1 1 1 1 13754
0 0 1 1 1 0 0 0 1 0 1 1 1 1 1 0 0 1 1 1 0 0 1 1 1 1 1 1 1 1 1 1 1 1 1 1 1 1 1 1 0 y-maze
0 0 1 1 1 0 0 0 1 0 1 1 1 1 1 0 0 1 1 1 0 0 1 1 1 1 1 1 1 1 1 1 1 1 1 1 1 1 1 1 1 y maze
0 0 1 1 1 0 0 0 1 0 1 1 1 1 1 0 0 1 1 1 0 1 23927
0 0 1 1 1 0 0 0 1 0 1 1 1 1 1 0 0 1 1 1 0 1 0 23109
0 0 1 1 1 0 0 0 1 0 1 1 1 1 1 0 0 1 1 1 0 1 0 0 15445
0 0 1 1 1 0 0 0 1 0 1 1 1 1 1 0 0 1 1 1 0 1 0 0 0 loss of righting reflex
0 0 1 1 1 0 0 0 1 0 1 1 1 1 1 0 0 1 1 1 0 1 0 0 1 righting reflex
0 0 1 1 1 0 0 0 1 0 1 1 1 1 1 0 0 1 1 1 0 1 0 1 21375
0 0 1 1 1 0 0 0 1 0 1 1 1 1 1 0 0 1 1 1 0 1 0 1 0 akinesia
0 0 1 1 1 0 0 0 1 0 1 1 1 1 1 0 0 1 1 1 0 1 0 1 1 17963
0 0 1 1 1 0 0 0 1 0 1 1 1 1 1 0 0 1 1 1 0 1 0 1 1 0 haloperidol-induced catalepsy
0 0 1 1 1 0 0 0 1 0 1 1 1 1 1 0 0 1 1 1 0 1 0 1 1 1 14567
0 0 1 1 1 0 0 0 1 0 1 1 1 1 1 0 0 1 1 1 0 1 0 1 1 1 0 catalepsy
0 0 1 1 1 0 0 0 1 0 1 1 1 1 1 0 0 1 1 1 0 1 0 1 1 1 1 bar test
0 0 1 1 1 0 0 0 1 0 1 1 1 1 1 0 0 1 1 1 0 1 1 23683
0 0 1 1 1 0 0 0 1 0 1 1 1 1 1 0 0 1 1 1 0 1 1 0 23552
0 0 1 1 1 0 0 0 1 0 1 1 1 1 1 0 0 1 1 1 0 1 1 0 0 behavioral and cognitive tests
0 0 1 1 1 0 0 0 1 0 1 1 1 1 1 0 0 1 1 1 0 1 1 0 1 22476
0 0 1 1 1 0 0 0 1 0 1 1 1 1 1 0 0 1 1 1 0 1 1 0 1 0 21099
0 0 1 1 1 0 0 0 1 0 1 1 1 1 1 0 0 1 1 1 0 1 1 0 1 0 0 16096
0 0 1 1 1 0 0 0 1 0 1 1 1 1 1 0 0 1 1 1 0 1 1 0 1 0 0 0 neurological assessment
0 0 1 1 1 0 0 0 1 0 1 1 1 1 1 0 0 1 1 1 0 1 1 0 1 0 0 1 15735
0 0 1 1 1 0 0 0 1 0 1 1 1 1 1 0 0 1 1 1 0 1 1 0 1 0 0 1 0 neurological evaluation
0 0 1 1 1 0 0 0 1 0 1 1 1 1 1 0 0 1 1 1 0 1 1 0 1 0 0 1 1 neurological assessments
0 0 1 1 1 0 0 0 1 0 1 1 1 1 1 0 0 1 1 1 0 1 1 0 1 0 1 19902
0 0 1 1 1 0 0 0 1 0 1 1 1 1 1 0 0 1 1 1 0 1 1 0 1 0 1 0 behavior assessment
0 0 1 1 1 0 0 0 1 0 1 1 1 1 1 0 0 1 1 1 0 1 1 0 1 0 1 1 18244
0 0 1 1 1 0 0 0 1 0 1 1 1 1 1 0 0 1 1 1 0 1 1 0 1 0 1 1 0 neurobehavioral assessment
0 0 1 1 1 0 0 0 1 0 1 1 1 1 1 0 0 1 1 1 0 1 1 0 1 0 1 1 1 16815
0 0 1 1 1 0 0 0 1 0 1 1 1 1 1 0 0 1 1 1 0 1 1 0 1 0 1 1 1 0 neurobehavioral testing
0 0 1 1 1 0 0 0 1 0 1 1 1 1 1 0 0 1 1 1 0 1 1 0 1 0 1 1 1 1 neurobehavioral test
0 0 1 1 1 0 0 0 1 0 1 1 1 1 1 0 0 1 1 1 0 1 1 0 1 1 21727
0 0 1 1 1 0 0 0 1 0 1 1 1 1 1 0 0 1 1 1 0 1 1 0 1 1 0 19692
0 0 1 1 1 0 0 0 1 0 1 1 1 1 1 0 0 1 1 1 0 1 1 0 1 1 0 0 16673
0 0 1 1 1 0 0 0 1 0 1 1 1 1 1 0 0 1 1 1 0 1 1 0 1 1 0 0 0 behavioural assessment
0 0 1 1 1 0 0 0 1 0 1 1 1 1 1 0 0 1 1 1 0 1 1 0 1 1 0 0 1 behavioural assessments
0 0 1 1 1 0 0 0 1 0 1 1 1 1 1 0 0 1 1 1 0 1 1 0 1 1 0 1 17680
0 0 1 1 1 0 0 0 1 0 1 1 1 1 1 0 0 1 1 1 0 1 1 0 1 1 0 1 0 behavioural test
0 0 1 1 1 0 0 0 1 0 1 1 1 1 1 0 0 1 1 1 0 1 1 0 1 1 0 1 1 15023
0 0 1 1 1 0 0 0 1 0 1 1 1 1 1 0 0 1 1 1 0 1 1 0 1 1 0 1 1 0 behavioural testing
0 0 1 1 1 0 0 0 1 0 1 1 1 1 1 0 0 1 1 1 0 1 1 0 1 1 0 1 1 1 behavioural tests
0 0 1 1 1 0 0 0 1 0 1 1 1 1 1 0 0 1 1 1 0 1 1 0 1 1 1 21362
0 0 1 1 1 0 0 0 1 0 1 1 1 1 1 0 0 1 1 1 0 1 1 0 1 1 1 0 17664
0 0 1 1 1 0 0 0 1 0 1 1 1 1 1 0 0 1 1 1 0 1 1 0 1 1 1 0 0 behavioral battery
0 0 1 1 1 0 0 0 1 0 1 1 1 1 1 0 0 1 1 1 0 1 1 0 1 1 1 0 1 test battery
0 0 1 1 1 0 0 0 1 0 1 1 1 1 1 0 0 1 1 1 0 1 1 0 1 1 1 1 20990
0 0 1 1 1 0 0 0 1 0 1 1 1 1 1 0 0 1 1 1 0 1 1 0 1 1 1 1 0 behavioral examinations
0 0 1 1 1 0 0 0 1 0 1 1 1 1 1 0 0 1 1 1 0 1 1 0 1 1 1 1 1 19969
0 0 1 1 1 0 0 0 1 0 1 1 1 1 1 0 0 1 1 1 0 1 1 0 1 1 1 1 1 0 17822
0 0 1 1 1 0 0 0 1 0 1 1 1 1 1 0 0 1 1 1 0 1 1 0 1 1 1 1 1 0 0 15660
0 0 1 1 1 0 0 0 1 0 1 1 1 1 1 0 0 1 1 1 0 1 1 0 1 1 1 1 1 0 0 0 behavior tests
0 0 1 1 1 0 0 0 1 0 1 1 1 1 1 0 0 1 1 1 0 1 1 0 1 1 1 1 1 0 0 1 behavior test
0 0 1 1 1 0 0 0 1 0 1 1 1 1 1 0 0 1 1 1 0 1 1 0 1 1 1 1 1 0 1 17018
0 0 1 1 1 0 0 0 1 0 1 1 1 1 1 0 0 1 1 1 0 1 1 0 1 1 1 1 1 0 1 0 behavior testing
0 0 1 1 1 0 0 0 1 0 1 1 1 1 1 0 0 1 1 1 0 1 1 0 1 1 1 1 1 0 1 1 15999
0 0 1 1 1 0 0 0 1 0 1 1 1 1 1 0 0 1 1 1 0 1 1 0 1 1 1 1 1 0 1 1 0 animal behavioral tests
0 0 1 1 1 0 0 0 1 0 1 1 1 1 1 0 0 1 1 1 0 1 1 0 1 1 1 1 1 0 1 1 1 13291
0 0 1 1 1 0 0 0 1 0 1 1 1 1 1 0 0 1 1 1 0 1 1 0 1 1 1 1 1 0 1 1 1 0 behavioral test
0 0 1 1 1 0 0 0 1 0 1 1 1 1 1 0 0 1 1 1 0 1 1 0 1 1 1 1 1 0 1 1 1 1 12769
0 0 1 1 1 0 0 0 1 0 1 1 1 1 1 0 0 1 1 1 0 1 1 0 1 1 1 1 1 0 1 1 1 1 0 behavioral tests
0 0 1 1 1 0 0 0 1 0 1 1 1 1 1 0 0 1 1 1 0 1 1 0 1 1 1 1 1 0 1 1 1 1 1 behavioral testing
0 0 1 1 1 0 0 0 1 0 1 1 1 1 1 0 0 1 1 1 0 1 1 0 1 1 1 1 1 1 18523
0 0 1 1 1 0 0 0 1 0 1 1 1 1 1 0 0 1 1 1 0 1 1 0 1 1 1 1 1 1 0 15883
0 0 1 1 1 0 0 0 1 0 1 1 1 1 1 0 0 1 1 1 0 1 1 0 1 1 1 1 1 1 0 0 behavioral evaluation
0 0 1 1 1 0 0 0 1 0 1 1 1 1 1 0 0 1 1 1 0 1 1 0 1 1 1 1 1 1 0 1 14008
0 0 1 1 1 0 0 0 1 0 1 1 1 1 1 0 0 1 1 1 0 1 1 0 1 1 1 1 1 1 0 1 0 behavioral assessment
0 0 1 1 1 0 0 0 1 0 1 1 1 1 1 0 0 1 1 1 0 1 1 0 1 1 1 1 1 1 0 1 1 behavioral assessments
0 0 1 1 1 0 0 0 1 0 1 1 1 1 1 0 0 1 1 1 0 1 1 0 1 1 1 1 1 1 1 16640
0 0 1 1 1 0 0 0 1 0 1 1 1 1 1 0 0 1 1 1 0 1 1 0 1 1 1 1 1 1 1 0 behavioral evaluations
0 0 1 1 1 0 0 0 1 0 1 1 1 1 1 0 0 1 1 1 0 1 1 0 1 1 1 1 1 1 1 1 behavioral examination
0 0 1 1 1 0 0 0 1 0 1 1 1 1 1 0 0 1 1 1 0 1 1 1 23574
0 0 1 1 1 0 0 0 1 0 1 1 1 1 1 0 0 1 1 1 0 1 1 1 0 21717
0 0 1 1 1 0 0 0 1 0 1 1 1 1 1 0 0 1 1 1 0 1 1 1 0 0 behavioral outcome measures
0 0 1 1 1 0 0 0 1 0 1 1 1 1 1 0 0 1 1 1 0 1 1 1 0 1 assessment of sensorimotor function
0 0 1 1 1 0 0 0 1 0 1 1 1 1 1 0 0 1 1 1 0 1 1 1 1 23394
0 0 1 1 1 0 0 0 1 0 1 1 1 1 1 0 0 1 1 1 0 1 1 1 1 0 20954
0 0 1 1 1 0 0 0 1 0 1 1 1 1 1 0 0 1 1 1 0 1 1 1 1 0 0 open field and novel object recognition
0 0 1 1 1 0 0 0 1 0 1 1 1 1 1 0 0 1 1 1 0 1 1 1 1 0 1 hanging wire grip test
0 0 1 1 1 0 0 0 1 0 1 1 1 1 1 0 0 1 1 1 0 1 1 1 1 1 22973
0 0 1 1 1 0 0 0 1 0 1 1 1 1 1 0 0 1 1 1 0 1 1 1 1 1 0 22186
0 0 1 1 1 0 0 0 1 0 1 1 1 1 1 0 0 1 1 1 0 1 1 1 1 1 0 0 20659
0 0 1 1 1 0 0 0 1 0 1 1 1 1 1 0 0 1 1 1 0 1 1 1 1 1 0 0 0 17818
0 0 1 1 1 0 0 0 1 0 1 1 1 1 1 0 0 1 1 1 0 1 1 1 1 1 0 0 0 0 treadmill test
0 0 1 1 1 0 0 0 1 0 1 1 1 1 1 0 0 1 1 1 0 1 1 1 1 1 0 0 0 1 six minute walk test
0 0 1 1 1 0 0 0 1 0 1 1 1 1 1 0 0 1 1 1 0 1 1 1 1 1 0 0 1 19637
0 0 1 1 1 0 0 0 1 0 1 1 1 1 1 0 0 1 1 1 0 1 1 1 1 1 0 0 1 0 gait test
0 0 1 1 1 0 0 0 1 0 1 1 1 1 1 0 0 1 1 1 0 1 1 1 1 1 0 0 1 1 15686
0 0 1 1 1 0 0 0 1 0 1 1 1 1 1 0 0 1 1 1 0 1 1 1 1 1 0 0 1 1 0 walking
0 0 1 1 1 0 0 0 1 0 1 1 1 1 1 0 0 1 1 1 0 1 1 1 1 1 0 0 1 1 1 walking speed
0 0 1 1 1 0 0 0 1 0 1 1 1 1 1 0 0 1 1 1 0 1 1 1 1 1 0 1 21255
0 0 1 1 1 0 0 0 1 0 1 1 1 1 1 0 0 1 1 1 0 1 1 1 1 1 0 1 0 gait assessment
0 0 1 1 1 0 0 0 1 0 1 1 1 1 1 0 0 1 1 1 0 1 1 1 1 1 0 1 1 19052
0 0 1 1 1 0 0 0 1 0 1 1 1 1 1 0 0 1 1 1 0 1 1 1 1 1 0 1 1 0 15927
0 0 1 1 1 0 0 0 1 0 1 1 1 1 1 0 0 1 1 1 0 1 1 1 1 1 0 1 1 0 0 13290
0 0 1 1 1 0 0 0 1 0 1 1 1 1 1 0 0 1 1 1 0 1 1 1 1 1 0 1 1 0 0 0 footprint analysis
0 0 1 1 1 0 0 0 1 0 1 1 1 1 1 0 0 1 1 1 0 1 1 1 1 1 0 1 1 0 0 1 footprint test
0 0 1 1 1 0 0 0 1 0 1 1 1 1 1 0 0 1 1 1 0 1 1 1 1 1 0 1 1 0 1 13676
0 0 1 1 1 0 0 0 1 0 1 1 1 1 1 0 0 1 1 1 0 1 1 1 1 1 0 1 1 0 1 0 catwalk
0 0 1 1 1 0 0 0 1 0 1 1 1 1 1 0 0 1 1 1 0 1 1 1 1 1 0 1 1 0 1 1 catwalk gait analysis
0 0 1 1 1 0 0 0 1 0 1 1 1 1 1 0 0 1 1 1 0 1 1 1 1 1 0 1 1 1 17209
0 0 1 1 1 0 0 0 1 0 1 1 1 1 1 0 0 1 1 1 0 1 1 1 1 1 0 1 1 1 0 gait analysis
0 0 1 1 1 0 0 0 1 0 1 1 1 1 1 0 0 1 1 1 0 1 1 1 1 1 0 1 1 1 1 gait parameters
0 0 1 1 1 0 0 0 1 0 1 1 1 1 1 0 0 1 1 1 0 1 1 1 1 1 1 22651
0 0 1 1 1 0 0 0 1 0 1 1 1 1 1 0 0 1 1 1 0 1 1 1 1 1 1 0 evaluation of motor activity
0 0 1 1 1 0 0 0 1 0 1 1 1 1 1 0 0 1 1 1 0 1 1 1 1 1 1 1 22161
0 0 1 1 1 0 0 0 1 0 1 1 1 1 1 0 0 1 1 1 0 1 1 1 1 1 1 1 0 21112
0 0 1 1 1 0 0 0 1 0 1 1 1 1 1 0 0 1 1 1 0 1 1 1 1 1 1 1 0 0 19172
0 0 1 1 1 0 0 0 1 0 1 1 1 1 1 0 0 1 1 1 0 1 1 1 1 1 1 1 0 0 0 evaluation of locomotor function
0 0 1 1 1 0 0 0 1 0 1 1 1 1 1 0 0 1 1 1 0 1 1 1 1 1 1 1 0 0 1 locomotion recovery assessment
0 0 1 1 1 0 0 0 1 0 1 1 1 1 1 0 0 1 1 1 0 1 1 1 1 1 1 1 0 1 19893
0 0 1 1 1 0 0 0 1 0 1 1 1 1 1 0 0 1 1 1 0 1 1 1 1 1 1 1 0 1 0 17495
0 0 1 1 1 0 0 0 1 0 1 1 1 1 1 0 0 1 1 1 0 1 1 1 1 1 1 1 0 1 0 0 16040
0 0 1 1 1 0 0 0 1 0 1 1 1 1 1 0 0 1 1 1 0 1 1 1 1 1 1 1 0 1 0 0 0 locomotor assessment
0 0 1 1 1 0 0 0 1 0 1 1 1 1 1 0 0 1 1 1 0 1 1 1 1 1 1 1 0 1 0 0 1 14361
0 0 1 1 1 0 0 0 1 0 1 1 1 1 1 0 0 1 1 1 0 1 1 1 1 1 1 1 0 1 0 0 1 0 horizontal ladder test
0 0 1 1 1 0 0 0 1 0 1 1 1 1 1 0 0 1 1 1 0 1 1 1 1 1 1 1 0 1 0 0 1 1 open field locomotion
0 0 1 1 1 0 0 0 1 0 1 1 1 1 1 0 0 1 1 1 0 1 1 1 1 1 1 1 0 1 0 1 17187
0 0 1 1 1 0 0 0 1 0 1 1 1 1 1 0 0 1 1 1 0 1 1 1 1 1 1 1 0 1 0 1 0 bbb score
0 0 1 1 1 0 0 0 1 0 1 1 1 1 1 0 0 1 1 1 0 1 1 1 1 1 1 1 0 1 0 1 1 14892
0 0 1 1 1 0 0 0 1 0 1 1 1 1 1 0 0 1 1 1 0 1 1 1 1 1 1 1 0 1 0 1 1 0 assessment of locomotor function
0 0 1 1 1 0 0 0 1 0 1 1 1 1 1 0 0 1 1 1 0 1 1 1 1 1 1 1 0 1 0 1 1 1 13109
0 0 1 1 1 0 0 0 1 0 1 1 1 1 1 0 0 1 1 1 0 1 1 1 1 1 1 1 0 1 0 1 1 1 0 inclined plane test
0 0 1 1 1 0 0 0 1 0 1 1 1 1 1 0 0 1 1 1 0 1 1 1 1 1 1 1 0 1 0 1 1 1 1 inclined plate test
0 0 1 1 1 0 0 0 1 0 1 1 1 1 1 0 0 1 1 1 0 1 1 1 1 1 1 1 0 1 1 19129
0 0 1 1 1 0 0 0 1 0 1 1 1 1 1 0 0 1 1 1 0 1 1 1 1 1 1 1 0 1 1 0 grooming test
0 0 1 1 1 0 0 0 1 0 1 1 1 1 1 0 0 1 1 1 0 1 1 1 1 1 1 1 0 1 1 1 walking track analysis
0 0 1 1 1 0 0 0 1 0 1 1 1 1 1 0 0 1 1 1 0 1 1 1 1 1 1 1 1 21776
0 0 1 1 1 0 0 0 1 0 1 1 1 1 1 0 0 1 1 1 0 1 1 1 1 1 1 1 1 0 19173
0 0 1 1 1 0 0 0 1 0 1 1 1 1 1 0 0 1 1 1 0 1 1 1 1 1 1 1 1 0 0 15576
0 0 1 1 1 0 0 0 1 0 1 1 1 1 1 0 0 1 1 1 0 1 1 1 1 1 1 1 1 0 0 0 cylinder test
0 0 1 1 1 0 0 0 1 0 1 1 1 1 1 0 0 1 1 1 0 1 1 1 1 1 1 1 1 0 0 1 stepping test
0 0 1 1 1 0 0 0 1 0 1 1 1 1 1 0 0 1 1 1 0 1 1 1 1 1 1 1 1 0 1 17522
0 0 1 1 1 0 0 0 1 0 1 1 1 1 1 0 0 1 1 1 0 1 1 1 1 1 1 1 1 0 1 0 apomorphine rotation test
0 0 1 1 1 0 0 0 1 0 1 1 1 1 1 0 0 1 1 1 0 1 1 1 1 1 1 1 1 0 1 1 rotational behavior test
0 0 1 1 1 0 0 0 1 0 1 1 1 1 1 0 0 1 1 1 0 1 1 1 1 1 1 1 1 1 21659
0 0 1 1 1 0 0 0 1 0 1 1 1 1 1 0 0 1 1 1 0 1 1 1 1 1 1 1 1 1 0 stride length analysis
0 0 1 1 1 0 0 0 1 0 1 1 1 1 1 0 0 1 1 1 0 1 1 1 1 1 1 1 1 1 1 21103
0 0 1 1 1 0 0 0 1 0 1 1 1 1 1 0 0 1 1 1 0 1 1 1 1 1 1 1 1 1 1 0 20297
0 0 1 1 1 0 0 0 1 0 1 1 1 1 1 0 0 1 1 1 0 1 1 1 1 1 1 1 1 1 1 0 0 18607
0 0 1 1 1 0 0 0 1 0 1 1 1 1 1 0 0 1 1 1 0 1 1 1 1 1 1 1 1 1 1 0 0 0 motor function tests
0 0 1 1 1 0 0 0 1 0 1 1 1 1 1 0 0 1 1 1 0 1 1 1 1 1 1 1 1 1 1 0 0 1 17239
0 0 1 1 1 0 0 0 1 0 1 1 1 1 1 0 0 1 1 1 0 1 1 1 1 1 1 1 1 1 1 0 0 1 0 assessment of motor function
0 0 1 1 1 0 0 0 1 0 1 1 1 1 1 0 0 1 1 1 0 1 1 1 1 1 1 1 1 1 1 0 0 1 1 motor assessment
0 0 1 1 1 0 0 0 1 0 1 1 1 1 1 0 0 1 1 1 0 1 1 1 1 1 1 1 1 1 1 0 1 19238
0 0 1 1 1 0 0 0 1 0 1 1 1 1 1 0 0 1 1 1 0 1 1 1 1 1 1 1 1 1 1 0 1 0 muscle strength
0 0 1 1 1 0 0 0 1 0 1 1 1 1 1 0 0 1 1 1 0 1 1 1 1 1 1 1 1 1 1 0 1 1 17047
0 0 1 1 1 0 0 0 1 0 1 1 1 1 1 0 0 1 1 1 0 1 1 1 1 1 1 1 1 1 1 0 1 1 0 motor tests
0 0 1 1 1 0 0 0 1 0 1 1 1 1 1 0 0 1 1 1 0 1 1 1 1 1 1 1 1 1 1 0 1 1 1 13535
0 0 1 1 1 0 0 0 1 0 1 1 1 1 1 0 0 1 1 1 0 1 1 1 1 1 1 1 1 1 1 0 1 1 1 0 motor performance
0 0 1 1 1 0 0 0 1 0 1 1 1 1 1 0 0 1 1 1 0 1 1 1 1 1 1 1 1 1 1 0 1 1 1 1 motor function
0 0 1 1 1 0 0 0 1 0 1 1 1 1 1 0 0 1 1 1 0 1 1 1 1 1 1 1 1 1 1 1 20688
0 0 1 1 1 0 0 0 1 0 1 1 1 1 1 0 0 1 1 1 0 1 1 1 1 1 1 1 1 1 1 1 0 adhesive removal test
0 0 1 1 1 0 0 0 1 0 1 1 1 1 1 0 0 1 1 1 0 1 1 1 1 1 1 1 1 1 1 1 1 17285
0 0 1 1 1 0 0 0 1 0 1 1 1 1 1 0 0 1 1 1 0 1 1 1 1 1 1 1 1 1 1 1 1 0 16884
0 0 1 1 1 0 0 0 1 0 1 1 1 1 1 0 0 1 1 1 0 1 1 1 1 1 1 1 1 1 1 1 1 0 0 15620
0 0 1 1 1 0 0 0 1 0 1 1 1 1 1 0 0 1 1 1 0 1 1 1 1 1 1 1 1 1 1 1 1 0 0 0 14546
0 0 1 1 1 0 0 0 1 0 1 1 1 1 1 0 0 1 1 1 0 1 1 1 1 1 1 1 1 1 1 1 1 0 0 0 0 14000
0 0 1 1 1 0 0 0 1 0 1 1 1 1 1 0 0 1 1 1 0 1 1 1 1 1 1 1 1 1 1 1 1 0 0 0 0 0 corner test
0 0 1 1 1 0 0 0 1 0 1 1 1 1 1 0 0 1 1 1 0 1 1 1 1 1 1 1 1 1 1 1 1 0 0 0 0 1 13613
0 0 1 1 1 0 0 0 1 0 1 1 1 1 1 0 0 1 1 1 0 1 1 1 1 1 1 1 1 1 1 1 1 0 0 0 0 1 0 foot fault test
0 0 1 1 1 0 0 0 1 0 1 1 1 1 1 0 0 1 1 1 0 1 1 1 1 1 1 1 1 1 1 1 1 0 0 0 0 1 1 13046
0 0 1 1 1 0 0 0 1 0 1 1 1 1 1 0 0 1 1 1 0 1 1 1 1 1 1 1 1 1 1 1 1 0 0 0 0 1 1 0 grid walking test
0 0 1 1 1 0 0 0 1 0 1 1 1 1 1 0 0 1 1 1 0 1 1 1 1 1 1 1 1 1 1 1 1 0 0 0 0 1 1 1 cylinder tests
0 0 1 1 1 0 0 0 1 0 1 1 1 1 1 0 0 1 1 1 0 1 1 1 1 1 1 1 1 1 1 1 1 0 0 0 1 14079
0 0 1 1 1 0 0 0 1 0 1 1 1 1 1 0 0 1 1 1 0 1 1 1 1 1 1 1 1 1 1 1 1 0 0 0 1 0 beam walking test
0 0 1 1 1 0 0 0 1 0 1 1 1 1 1 0 0 1 1 1 0 1 1 1 1 1 1 1 1 1 1 1 1 0 0 0 1 1 13530
0 0 1 1 1 0 0 0 1 0 1 1 1 1 1 0 0 1 1 1 0 1 1 1 1 1 1 1 1 1 1 1 1 0 0 0 1 1 0 balance beam test
0 0 1 1 1 0 0 0 1 0 1 1 1 1 1 0 0 1 1 1 0 1 1 1 1 1 1 1 1 1 1 1 1 0 0 0 1 1 1 12913
0 0 1 1 1 0 0 0 1 0 1 1 1 1 1 0 0 1 1 1 0 1 1 1 1 1 1 1 1 1 1 1 1 0 0 0 1 1 1 0 beam walk
0 0 1 1 1 0 0 0 1 0 1 1 1 1 1 0 0 1 1 1 0 1 1 1 1 1 1 1 1 1 1 1 1 0 0 0 1 1 1 1 beam walk test
0 0 1 1 1 0 0 0 1 0 1 1 1 1 1 0 0 1 1 1 0 1 1 1 1 1 1 1 1 1 1 1 1 0 0 1 14708
0 0 1 1 1 0 0 0 1 0 1 1 1 1 1 0 0 1 1 1 0 1 1 1 1 1 1 1 1 1 1 1 1 0 0 1 0 beam walking
0 0 1 1 1 0 0 0 1 0 1 1 1 1 1 0 0 1 1 1 0 1 1 1 1 1 1 1 1 1 1 1 1 0 0 1 1 balance beam
0 0 1 1 1 0 0 0 1 0 1 1 1 1 1 0 0 1 1 1 0 1 1 1 1 1 1 1 1 1 1 1 1 0 1 16342
0 0 1 1 1 0 0 0 1 0 1 1 1 1 1 0 0 1 1 1 0 1 1 1 1 1 1 1 1 1 1 1 1 0 1 0 14094
0 0 1 1 1 0 0 0 1 0 1 1 1 1 1 0 0 1 1 1 0 1 1 1 1 1 1 1 1 1 1 1 1 0 1 0 0 rotarod performance
0 0 1 1 1 0 0 0 1 0 1 1 1 1 1 0 0 1 1 1 0 1 1 1 1 1 1 1 1 1 1 1 1 0 1 0 1 rotarod task
0 0 1 1 1 0 0 0 1 0 1 1 1 1 1 0 0 1 1 1 0 1 1 1 1 1 1 1 1 1 1 1 1 0 1 1 16023
0 0 1 1 1 0 0 0 1 0 1 1 1 1 1 0 0 1 1 1 0 1 1 1 1 1 1 1 1 1 1 1 1 0 1 1 0 rotating rod test
0 0 1 1 1 0 0 0 1 0 1 1 1 1 1 0 0 1 1 1 0 1 1 1 1 1 1 1 1 1 1 1 1 0 1 1 1 15659
0 0 1 1 1 0 0 0 1 0 1 1 1 1 1 0 0 1 1 1 0 1 1 1 1 1 1 1 1 1 1 1 1 0 1 1 1 0 rotarod assay
0 0 1 1 1 0 0 0 1 0 1 1 1 1 1 0 0 1 1 1 0 1 1 1 1 1 1 1 1 1 1 1 1 0 1 1 1 1 15037
0 0 1 1 1 0 0 0 1 0 1 1 1 1 1 0 0 1 1 1 0 1 1 1 1 1 1 1 1 1 1 1 1 0 1 1 1 1 0 pole test
0 0 1 1 1 0 0 0 1 0 1 1 1 1 1 0 0 1 1 1 0 1 1 1 1 1 1 1 1 1 1 1 1 0 1 1 1 1 1 14200
0 0 1 1 1 0 0 0 1 0 1 1 1 1 1 0 0 1 1 1 0 1 1 1 1 1 1 1 1 1 1 1 1 0 1 1 1 1 1 0 13371
0 0 1 1 1 0 0 0 1 0 1 1 1 1 1 0 0 1 1 1 0 1 1 1 1 1 1 1 1 1 1 1 1 0 1 1 1 1 1 0 0 rota-rod test
0 0 1 1 1 0 0 0 1 0 1 1 1 1 1 0 0 1 1 1 0 1 1 1 1 1 1 1 1 1 1 1 1 0 1 1 1 1 1 0 1 13268
0 0 1 1 1 0 0 0 1 0 1 1 1 1 1 0 0 1 1 1 0 1 1 1 1 1 1 1 1 1 1 1 1 0 1 1 1 1 1 0 1 0 rotorod
0 0 1 1 1 0 0 0 1 0 1 1 1 1 1 0 0 1 1 1 0 1 1 1 1 1 1 1 1 1 1 1 1 0 1 1 1 1 1 0 1 1 13129
0 0 1 1 1 0 0 0 1 0 1 1 1 1 1 0 0 1 1 1 0 1 1 1 1 1 1 1 1 1 1 1 1 0 1 1 1 1 1 0 1 1 0 rota-rod
0 0 1 1 1 0 0 0 1 0 1 1 1 1 1 0 0 1 1 1 0 1 1 1 1 1 1 1 1 1 1 1 1 0 1 1 1 1 1 0 1 1 1 12744
0 0 1 1 1 0 0 0 1 0 1 1 1 1 1 0 0 1 1 1 0 1 1 1 1 1 1 1 1 1 1 1 1 0 1 1 1 1 1 0 1 1 1 0 accelerating rotarod
0 0 1 1 1 0 0 0 1 0 1 1 1 1 1 0 0 1 1 1 0 1 1 1 1 1 1 1 1 1 1 1 1 0 1 1 1 1 1 0 1 1 1 1 12596
0 0 1 1 1 0 0 0 1 0 1 1 1 1 1 0 0 1 1 1 0 1 1 1 1 1 1 1 1 1 1 1 1 0 1 1 1 1 1 0 1 1 1 1 0 rotarod test
0 0 1 1 1 0 0 0 1 0 1 1 1 1 1 0 0 1 1 1 0 1 1 1 1 1 1 1 1 1 1 1 1 0 1 1 1 1 1 0 1 1 1 1 1 rotarod
0 0 1 1 1 0 0 0 1 0 1 1 1 1 1 0 0 1 1 1 0 1 1 1 1 1 1 1 1 1 1 1 1 0 1 1 1 1 1 1 13936
0 0 1 1 1 0 0 0 1 0 1 1 1 1 1 0 0 1 1 1 0 1 1 1 1 1 1 1 1 1 1 1 1 0 1 1 1 1 1 1 0 12983
0 0 1 1 1 0 0 0 1 0 1 1 1 1 1 0 0 1 1 1 0 1 1 1 1 1 1 1 1 1 1 1 1 0 1 1 1 1 1 1 0 0 rota rod test
0 0 1 1 1 0 0 0 1 0 1 1 1 1 1 0 0 1 1 1 0 1 1 1 1 1 1 1 1 1 1 1 1 0 1 1 1 1 1 1 0 1 rota rod
0 0 1 1 1 0 0 0 1 0 1 1 1 1 1 0 0 1 1 1 0 1 1 1 1 1 1 1 1 1 1 1 1 0 1 1 1 1 1 1 1 13443
0 0 1 1 1 0 0 0 1 0 1 1 1 1 1 0 0 1 1 1 0 1 1 1 1 1 1 1 1 1 1 1 1 0 1 1 1 1 1 1 1 0 rotarod tests
0 0 1 1 1 0 0 0 1 0 1 1 1 1 1 0 0 1 1 1 0 1 1 1 1 1 1 1 1 1 1 1 1 0 1 1 1 1 1 1 1 1 13302
0 0 1 1 1 0 0 0 1 0 1 1 1 1 1 0 0 1 1 1 0 1 1 1 1 1 1 1 1 1 1 1 1 0 1 1 1 1 1 1 1 1 0 rotarod analysis
0 0 1 1 1 0 0 0 1 0 1 1 1 1 1 0 0 1 1 1 0 1 1 1 1 1 1 1 1 1 1 1 1 0 1 1 1 1 1 1 1 1 1 12831
0 0 1 1 1 0 0 0 1 0 1 1 1 1 1 0 0 1 1 1 0 1 1 1 1 1 1 1 1 1 1 1 1 0 1 1 1 1 1 1 1 1 1 0 rotarod performance test
0 0 1 1 1 0 0 0 1 0 1 1 1 1 1 0 0 1 1 1 0 1 1 1 1 1 1 1 1 1 1 1 1 0 1 1 1 1 1 1 1 1 1 1 accelerating rotarod test
0 0 1 1 1 0 0 0 1 0 1 1 1 1 1 0 0 1 1 1 0 1 1 1 1 1 1 1 1 1 1 1 1 1 17062
0 0 1 1 1 0 0 0 1 0 1 1 1 1 1 0 0 1 1 1 0 1 1 1 1 1 1 1 1 1 1 1 1 1 0 12615
0 0 1 1 1 0 0 0 1 0 1 1 1 1 1 0 0 1 1 1 0 1 1 1 1 1 1 1 1 1 1 1 1 1 0 0 chimney test
0 0 1 1 1 0 0 0 1 0 1 1 1 1 1 0 0 1 1 1 0 1 1 1 1 1 1 1 1 1 1 1 1 1 0 1 grip-strength test
0 0 1 1 1 0 0 0 1 0 1 1 1 1 1 0 0 1 1 1 0 1 1 1 1 1 1 1 1 1 1 1 1 1 1 15025
0 0 1 1 1 0 0 0 1 0 1 1 1 1 1 0 0 1 1 1 0 1 1 1 1 1 1 1 1 1 1 1 1 1 1 0 grip strength analysis
0 0 1 1 1 0 0 0 1 0 1 1 1 1 1 0 0 1 1 1 0 1 1 1 1 1 1 1 1 1 1 1 1 1 1 1 14774
0 0 1 1 1 0 0 0 1 0 1 1 1 1 1 0 0 1 1 1 0 1 1 1 1 1 1 1 1 1 1 1 1 1 1 1 0 14318
0 0 1 1 1 0 0 0 1 0 1 1 1 1 1 0 0 1 1 1 0 1 1 1 1 1 1 1 1 1 1 1 1 1 1 1 0 0 13527
0 0 1 1 1 0 0 0 1 0 1 1 1 1 1 0 0 1 1 1 0 1 1 1 1 1 1 1 1 1 1 1 1 1 1 1 0 0 0 grip strength test
0 0 1 1 1 0 0 0 1 0 1 1 1 1 1 0 0 1 1 1 0 1 1 1 1 1 1 1 1 1 1 1 1 1 1 1 0 0 1 forelimb grip strength test
0 0 1 1 1 0 0 0 1 0 1 1 1 1 1 0 0 1 1 1 0 1 1 1 1 1 1 1 1 1 1 1 1 1 1 1 0 1 14009
0 0 1 1 1 0 0 0 1 0 1 1 1 1 1 0 0 1 1 1 0 1 1 1 1 1 1 1 1 1 1 1 1 1 1 1 0 1 0 wire hang test
0 0 1 1 1 0 0 0 1 0 1 1 1 1 1 0 0 1 1 1 0 1 1 1 1 1 1 1 1 1 1 1 1 1 1 1 0 1 1 13830
0 0 1 1 1 0 0 0 1 0 1 1 1 1 1 0 0 1 1 1 0 1 1 1 1 1 1 1 1 1 1 1 1 1 1 1 0 1 1 0 13111
0 0 1 1 1 0 0 0 1 0 1 1 1 1 1 0 0 1 1 1 0 1 1 1 1 1 1 1 1 1 1 1 1 1 1 1 0 1 1 0 0 grip test
0 0 1 1 1 0 0 0 1 0 1 1 1 1 1 0 0 1 1 1 0 1 1 1 1 1 1 1 1 1 1 1 1 1 1 1 0 1 1 0 1 traction test
0 0 1 1 1 0 0 0 1 0 1 1 1 1 1 0 0 1 1 1 0 1 1 1 1 1 1 1 1 1 1 1 1 1 1 1 0 1 1 1 13308
0 0 1 1 1 0 0 0 1 0 1 1 1 1 1 0 0 1 1 1 0 1 1 1 1 1 1 1 1 1 1 1 1 1 1 1 0 1 1 1 0 inverted grid test
0 0 1 1 1 0 0 0 1 0 1 1 1 1 1 0 0 1 1 1 0 1 1 1 1 1 1 1 1 1 1 1 1 1 1 1 0 1 1 1 1 hanging wire test
0 0 1 1 1 0 0 0 1 0 1 1 1 1 1 0 0 1 1 1 0 1 1 1 1 1 1 1 1 1 1 1 1 1 1 1 1 14363
0 0 1 1 1 0 0 0 1 0 1 1 1 1 1 0 0 1 1 1 0 1 1 1 1 1 1 1 1 1 1 1 1 1 1 1 1 0 grip strength
0 0 1 1 1 0 0 0 1 0 1 1 1 1 1 0 0 1 1 1 0 1 1 1 1 1 1 1 1 1 1 1 1 1 1 1 1 1 grip strength measurement
0 0 1 1 1 0 0 0 1 0 1 1 1 1 1 0 0 1 1 1 1 24310
0 0 1 1 1 0 0 0 1 0 1 1 1 1 1 0 0 1 1 1 1 0 23884
0 0 1 1 1 0 0 0 1 0 1 1 1 1 1 0 0 1 1 1 1 0 0 20343
0 0 1 1 1 0 0 0 1 0 1 1 1 1 1 0 0 1 1 1 1 0 0 0 behavioural observations
0 0 1 1 1 0 0 0 1 0 1 1 1 1 1 0 0 1 1 1 1 0 0 1 behaviour observations
0 0 1 1 1 0 0 0 1 0 1 1 1 1 1 0 0 1 1 1 1 0 1 22669
0 0 1 1 1 0 0 0 1 0 1 1 1 1 1 0 0 1 1 1 1 0 1 0 spontaneous pain
0 0 1 1 1 0 0 0 1 0 1 1 1 1 1 0 0 1 1 1 1 0 1 1 16219
0 0 1 1 1 0 0 0 1 0 1 1 1 1 1 0 0 1 1 1 1 0 1 1 0 behavioral observations
0 0 1 1 1 0 0 0 1 0 1 1 1 1 1 0 0 1 1 1 1 0 1 1 1 behavioral observation
0 0 1 1 1 0 0 0 1 0 1 1 1 1 1 0 0 1 1 1 1 1 24148
0 0 1 1 1 0 0 0 1 0 1 1 1 1 1 0 0 1 1 1 1 1 0 23153
0 0 1 1 1 0 0 0 1 0 1 1 1 1 1 0 0 1 1 1 1 1 0 0 open field testing
0 0 1 1 1 0 0 0 1 0 1 1 1 1 1 0 0 1 1 1 1 1 0 1 22535
0 0 1 1 1 0 0 0 1 0 1 1 1 1 1 0 0 1 1 1 1 1 0 1 0 behavioral profiling
0 0 1 1 1 0 0 0 1 0 1 1 1 1 1 0 0 1 1 1 1 1 0 1 1 20652
0 0 1 1 1 0 0 0 1 0 1 1 1 1 1 0 0 1 1 1 1 1 0 1 1 0 behavior tasks
0 0 1 1 1 0 0 0 1 0 1 1 1 1 1 0 0 1 1 1 1 1 0 1 1 1 behavioral phenotyping
0 0 1 1 1 0 0 0 1 0 1 1 1 1 1 0 0 1 1 1 1 1 1 24125
0 0 1 1 1 0 0 0 1 0 1 1 1 1 1 0 0 1 1 1 1 1 1 0 20447
0 0 1 1 1 0 0 0 1 0 1 1 1 1 1 0 0 1 1 1 1 1 1 0 0 behavioral monitoring
0 0 1 1 1 0 0 0 1 0 1 1 1 1 1 0 0 1 1 1 1 1 1 0 1 courage task
0 0 1 1 1 0 0 0 1 0 1 1 1 1 1 0 0 1 1 1 1 1 1 1 23514
0 0 1 1 1 0 0 0 1 0 1 1 1 1 1 0 0 1 1 1 1 1 1 1 0 22876
0 0 1 1 1 0 0 0 1 0 1 1 1 1 1 0 0 1 1 1 1 1 1 1 0 0 21429
0 0 1 1 1 0 0 0 1 0 1 1 1 1 1 0 0 1 1 1 1 1 1 1 0 0 0 18451
0 0 1 1 1 0 0 0 1 0 1 1 1 1 1 0 0 1 1 1 1 1 1 1 0 0 0 0 video coding
0 0 1 1 1 0 0 0 1 0 1 1 1 1 1 0 0 1 1 1 1 1 1 1 0 0 0 1 behavior coding
0 0 1 1 1 0 0 0 1 0 1 1 1 1 1 0 0 1 1 1 1 1 1 1 0 0 1 20264
0 0 1 1 1 0 0 0 1 0 1 1 1 1 1 0 0 1 1 1 1 1 1 1 0 0 1 0 18731
0 0 1 1 1 0 0 0 1 0 1 1 1 1 1 0 0 1 1 1 1 1 1 1 0 0 1 0 0 high-speed videography
0 0 1 1 1 0 0 0 1 0 1 1 1 1 1 0 0 1 1 1 1 1 1 1 0 0 1 0 1 16879
0 0 1 1 1 0 0 0 1 0 1 1 1 1 1 0 0 1 1 1 1 1 1 1 0 0 1 0 1 0 whisker tracking
0 0 1 1 1 0 0 0 1 0 1 1 1 1 1 0 0 1 1 1 1 1 1 1 0 0 1 0 1 1 video acquisition
0 0 1 1 1 0 0 0 1 0 1 1 1 1 1 0 0 1 1 1 1 1 1 1 0 0 1 1 19816
0 0 1 1 1 0 0 0 1 0 1 1 1 1 1 0 0 1 1 1 1 1 1 1 0 0 1 1 0 web camera
0 0 1 1 1 0 0 0 1 0 1 1 1 1 1 0 0 1 1 1 1 1 1 1 0 0 1 1 1 19356
0 0 1 1 1 0 0 0 1 0 1 1 1 1 1 0 0 1 1 1 1 1 1 1 0 0 1 1 1 0 14012
0 0 1 1 1 0 0 0 1 0 1 1 1 1 1 0 0 1 1 1 1 1 1 1 0 0 1 1 1 0 0 behavioral recordings
0 0 1 1 1 0 0 0 1 0 1 1 1 1 1 0 0 1 1 1 1 1 1 1 0 0 1 1 1 0 1 behavioral recording
0 0 1 1 1 0 0 0 1 0 1 1 1 1 1 0 0 1 1 1 1 1 1 1 0 0 1 1 1 1 16566
0 0 1 1 1 0 0 0 1 0 1 1 1 1 1 0 0 1 1 1 1 1 1 1 0 0 1 1 1 1 0 behavioral coding
0 0 1 1 1 0 0 0 1 0 1 1 1 1 1 0 0 1 1 1 1 1 1 1 0 0 1 1 1 1 1 16398
0 0 1 1 1 0 0 0 1 0 1 1 1 1 1 0 0 1 1 1 1 1 1 1 0 0 1 1 1 1 1 0 video analysis
0 0 1 1 1 0 0 0 1 0 1 1 1 1 1 0 0 1 1 1 1 1 1 1 0 0 1 1 1 1 1 1 15069
0 0 1 1 1 0 0 0 1 0 1 1 1 1 1 0 0 1 1 1 1 1 1 1 0 0 1 1 1 1 1 1 0 videos
0 0 1 1 1 0 0 0 1 0 1 1 1 1 1 0 0 1 1 1 1 1 1 1 0 0 1 1 1 1 1 1 1 13150
0 0 1 1 1 0 0 0 1 0 1 1 1 1 1 0 0 1 1 1 1 1 1 1 0 0 1 1 1 1 1 1 1 0 video recording
0 0 1 1 1 0 0 0 1 0 1 1 1 1 1 0 0 1 1 1 1 1 1 1 0 0 1 1 1 1 1 1 1 1 video recordings
0 0 1 1 1 0 0 0 1 0 1 1 1 1 1 0 0 1 1 1 1 1 1 1 0 1 22233
0 0 1 1 1 0 0 0 1 0 1 1 1 1 1 0 0 1 1 1 1 1 1 1 0 1 0 19300
0 0 1 1 1 0 0 0 1 0 1 1 1 1 1 0 0 1 1 1 1 1 1 1 0 1 0 0 analysis of behaviour
0 0 1 1 1 0 0 0 1 0 1 1 1 1 1 0 0 1 1 1 1 1 1 1 0 1 0 1 behaviour analysis
0 0 1 1 1 0 0 0 1 0 1 1 1 1 1 0 0 1 1 1 1 1 1 1 0 1 1 19686
0 0 1 1 1 0 0 0 1 0 1 1 1 1 1 0 0 1 1 1 1 1 1 1 0 1 1 0 behavior analysis
0 0 1 1 1 0 0 0 1 0 1 1 1 1 1 0 0 1 1 1 1 1 1 1 0 1 1 1 video tracking
0 0 1 1 1 0 0 0 1 0 1 1 1 1 1 0 0 1 1 1 1 1 1 1 1 22895
0 0 1 1 1 0 0 0 1 0 1 1 1 1 1 0 0 1 1 1 1 1 1 1 1 0 22047
0 0 1 1 1 0 0 0 1 0 1 1 1 1 1 0 0 1 1 1 1 1 1 1 1 0 0 analysis of behavior
0 0 1 1 1 0 0 0 1 0 1 1 1 1 1 0 0 1 1 1 1 1 1 1 1 0 1 20863
0 0 1 1 1 0 0 0 1 0 1 1 1 1 1 0 0 1 1 1 1 1 1 1 1 0 1 0 open-field behavior
0 0 1 1 1 0 0 0 1 0 1 1 1 1 1 0 0 1 1 1 1 1 1 1 1 0 1 1 20565
0 0 1 1 1 0 0 0 1 0 1 1 1 1 1 0 0 1 1 1 1 1 1 1 1 0 1 1 0 mouse behavior
0 0 1 1 1 0 0 0 1 0 1 1 1 1 1 0 0 1 1 1 1 1 1 1 1 0 1 1 1 17757
0 0 1 1 1 0 0 0 1 0 1 1 1 1 1 0 0 1 1 1 1 1 1 1 1 0 1 1 1 0 behavioural phenotyping
0 0 1 1 1 0 0 0 1 0 1 1 1 1 1 0 0 1 1 1 1 1 1 1 1 0 1 1 1 1 mouse behaviour
0 0 1 1 1 0 0 0 1 0 1 1 1 1 1 0 0 1 1 1 1 1 1 1 1 1 22659
0 0 1 1 1 0 0 0 1 0 1 1 1 1 1 0 0 1 1 1 1 1 1 1 1 1 0 18590
0 0 1 1 1 0 0 0 1 0 1 1 1 1 1 0 0 1 1 1 1 1 1 1 1 1 0 0 animal behaviour
0 0 1 1 1 0 0 0 1 0 1 1 1 1 1 0 0 1 1 1 1 1 1 1 1 1 0 1 animal behavior
0 0 1 1 1 0 0 0 1 0 1 1 1 1 1 0 0 1 1 1 1 1 1 1 1 1 1 20245
0 0 1 1 1 0 0 0 1 0 1 1 1 1 1 0 0 1 1 1 1 1 1 1 1 1 1 0 behavioral setup
0 0 1 1 1 0 0 0 1 0 1 1 1 1 1 0 0 1 1 1 1 1 1 1 1 1 1 1 behavioural protocols
0 0 1 1 1 0 0 0 1 0 1 1 1 1 1 0 1 24690
0 0 1 1 1 0 0 0 1 0 1 1 1 1 1 0 1 0 24475
0 0 1 1 1 0 0 0 1 0 1 1 1 1 1 0 1 0 0 24279
0 0 1 1 1 0 0 0 1 0 1 1 1 1 1 0 1 0 0 0 23751
0 0 1 1 1 0 0 0 1 0 1 1 1 1 1 0 1 0 0 0 0 histopathological tests
0 0 1 1 1 0 0 0 1 0 1 1 1 1 1 0 1 0 0 0 1 22787
0 0 1 1 1 0 0 0 1 0 1 1 1 1 1 0 1 0 0 0 1 0 evaluation of bbb disruption
0 0 1 1 1 0 0 0 1 0 1 1 1 1 1 0 1 0 0 0 1 1 17825
0 0 1 1 1 0 0 0 1 0 1 1 1 1 1 0 1 0 0 0 1 1 0 observation index
0 0 1 1 1 0 0 0 1 0 1 1 1 1 1 0 1 0 0 0 1 1 1 observation indicators
0 0 1 1 1 0 0 0 1 0 1 1 1 1 1 0 1 0 0 1 24121
0 0 1 1 1 0 0 0 1 0 1 1 1 1 1 0 1 0 0 1 0 23406
0 0 1 1 1 0 0 0 1 0 1 1 1 1 1 0 1 0 0 1 0 0 spontaneous alternation (y-maze)
0 0 1 1 1 0 0 0 1 0 1 1 1 1 1 0 1 0 0 1 0 1 22717
0 0 1 1 1 0 0 0 1 0 1 1 1 1 1 0 1 0 0 1 0 1 0 18691
0 0 1 1 1 0 0 0 1 0 1 1 1 1 1 0 1 0 0 1 0 1 0 0 in situ brain perfusion
0 0 1 1 1 0 0 0 1 0 1 1 1 1 1 0 1 0 0 1 0 1 0 1 14584
0 0 1 1 1 0 0 0 1 0 1 1 1 1 1 0 1 0 0 1 0 1 0 1 0 capillary depletion
0 0 1 1 1 0 0 0 1 0 1 1 1 1 1 0 1 0 0 1 0 1 0 1 1 brain capillary depletion
0 0 1 1 1 0 0 0 1 0 1 1 1 1 1 0 1 0 0 1 0 1 1 21067
0 0 1 1 1 0 0 0 1 0 1 1 1 1 1 0 1 0 0 1 0 1 1 0 determination of bbb permeability
0 0 1 1 1 0 0 0 1 0 1 1 1 1 1 0 1 0 0 1 0 1 1 1 20818
0 0 1 1 1 0 0 0 1 0 1 1 1 1 1 0 1 0 0 1 0 1 1 1 0 evans blue extravasation assay
0 0 1 1 1 0 0 0 1 0 1 1 1 1 1 0 1 0 0 1 0 1 1 1 1 18425
0 0 1 1 1 0 0 0 1 0 1 1 1 1 1 0 1 0 0 1 0 1 1 1 1 0 sodium fluorescein extravasation
0 0 1 1 1 0 0 0 1 0 1 1 1 1 1 0 1 0 0 1 0 1 1 1 1 1 16162
0 0 1 1 1 0 0 0 1 0 1 1 1 1 1 0 1 0 0 1 0 1 1 1 1 1 0 bbb permeability assay
0 0 1 1 1 0 0 0 1 0 1 1 1 1 1 0 1 0 0 1 0 1 1 1 1 1 1 15441
0 0 1 1 1 0 0 0 1 0 1 1 1 1 1 0 1 0 0 1 0 1 1 1 1 1 1 0 measurement of bbb permeability
0 0 1 1 1 0 0 0 1 0 1 1 1 1 1 0 1 0 0 1 0 1 1 1 1 1 1 1 14203
0 0 1 1 1 0 0 0 1 0 1 1 1 1 1 0 1 0 0 1 0 1 1 1 1 1 1 1 0 evans blue assay
0 0 1 1 1 0 0 0 1 0 1 1 1 1 1 0 1 0 0 1 0 1 1 1 1 1 1 1 1 evans blue
0 0 1 1 1 0 0 0 1 0 1 1 1 1 1 0 1 0 0 1 1 23681
0 0 1 1 1 0 0 0 1 0 1 1 1 1 1 0 1 0 0 1 1 0 23250
0 0 1 1 1 0 0 0 1 0 1 1 1 1 1 0 1 0 0 1 1 0 0 analysis of brain water content
0 0 1 1 1 0 0 0 1 0 1 1 1 1 1 0 1 0 0 1 1 0 1 20748
0 0 1 1 1 0 0 0 1 0 1 1 1 1 1 0 1 0 0 1 1 0 1 0 sah rat model
0 0 1 1 1 0 0 0 1 0 1 1 1 1 1 0 1 0 0 1 1 0 1 1 19877
0 0 1 1 1 0 0 0 1 0 1 1 1 1 1 0 1 0 0 1 1 0 1 1 0 17553
0 0 1 1 1 0 0 0 1 0 1 1 1 1 1 0 1 0 0 1 1 0 1 1 0 0 ich induction
0 0 1 1 1 0 0 0 1 0 1 1 1 1 1 0 1 0 0 1 1 0 1 1 0 1 13583
0 0 1 1 1 0 0 0 1 0 1 1 1 1 1 0 1 0 0 1 1 0 1 1 0 1 0 ich model
0 0 1 1 1 0 0 0 1 0 1 1 1 1 1 0 1 0 0 1 1 0 1 1 0 1 1 sah model
0 0 1 1 1 0 0 0 1 0 1 1 1 1 1 0 1 0 0 1 1 0 1 1 1 18225
0 0 1 1 1 0 0 0 1 0 1 1 1 1 1 0 1 0 0 1 1 0 1 1 1 0 induction of sah
0 0 1 1 1 0 0 0 1 0 1 1 1 1 1 0 1 0 0 1 1 0 1 1 1 1 sah grade
0 0 1 1 1 0 0 0 1 0 1 1 1 1 1 0 1 0 0 1 1 1 23430
0 0 1 1 1 0 0 0 1 0 1 1 1 1 1 0 1 0 0 1 1 1 0 22701
0 0 1 1 1 0 0 0 1 0 1 1 1 1 1 0 1 0 0 1 1 1 0 0 bilateral common carotid artery stenosis (bcas)
0 0 1 1 1 0 0 0 1 0 1 1 1 1 1 0 1 0 0 1 1 1 0 1 22038
0 0 1 1 1 0 0 0 1 0 1 1 1 1 1 0 1 0 0 1 1 1 0 1 0 18346
0 0 1 1 1 0 0 0 1 0 1 1 1 1 1 0 1 0 0 1 1 1 0 1 0 0 focal cerebral ischemia model
0 0 1 1 1 0 0 0 1 0 1 1 1 1 1 0 1 0 0 1 1 1 0 1 0 1 18137
0 0 1 1 1 0 0 0 1 0 1 1 1 1 1 0 1 0 0 1 1 1 0 1 0 1 0 middle cerebral artery occlusion model
0 0 1 1 1 0 0 0 1 0 1 1 1 1 1 0 1 0 0 1 1 1 0 1 0 1 1 14955
0 0 1 1 1 0 0 0 1 0 1 1 1 1 1 0 1 0 0 1 1 1 0 1 0 1 1 0 transient focal cerebral ischemia
0 0 1 1 1 0 0 0 1 0 1 1 1 1 1 0 1 0 0 1 1 1 0 1 0 1 1 1 13906
0 0 1 1 1 0 0 0 1 0 1 1 1 1 1 0 1 0 0 1 1 1 0 1 0 1 1 1 0 middle cerebral artery occlusion
0 0 1 1 1 0 0 0 1 0 1 1 1 1 1 0 1 0 0 1 1 1 0 1 0 1 1 1 1 transient middle cerebral artery occlusion
0 0 1 1 1 0 0 0 1 0 1 1 1 1 1 0 1 0 0 1 1 1 0 1 1 21165
0 0 1 1 1 0 0 0 1 0 1 1 1 1 1 0 1 0 0 1 1 1 0 1 1 0 photothrombosis
0 0 1 1 1 0 0 0 1 0 1 1 1 1 1 0 1 0 0 1 1 1 0 1 1 1 20636
0 0 1 1 1 0 0 0 1 0 1 1 1 1 1 0 1 0 0 1 1 1 0 1 1 1 0 19398
0 0 1 1 1 0 0 0 1 0 1 1 1 1 1 0 1 0 0 1 1 1 0 1 1 1 0 0 17881
0 0 1 1 1 0 0 0 1 0 1 1 1 1 1 0 1 0 0 1 1 1 0 1 1 1 0 0 0 13204
0 0 1 1 1 0 0 0 1 0 1 1 1 1 1 0 1 0 0 1 1 1 0 1 1 1 0 0 0 0 mcao model
0 0 1 1 1 0 0 0 1 0 1 1 1 1 1 0 1 0 0 1 1 1 0 1 1 1 0 0 0 1 stroke model
0 0 1 1 1 0 0 0 1 0 1 1 1 1 1 0 1 0 0 1 1 1 0 1 1 1 0 0 1 14664
0 0 1 1 1 0 0 0 1 0 1 1 1 1 1 0 1 0 0 1 1 1 0 1 1 1 0 0 1 0 focal cerebral ischemia
0 0 1 1 1 0 0 0 1 0 1 1 1 1 1 0 1 0 0 1 1 1 0 1 1 1 0 0 1 1 focal ischemia
0 0 1 1 1 0 0 0 1 0 1 1 1 1 1 0 1 0 0 1 1 1 0 1 1 1 0 1 18253
0 0 1 1 1 0 0 0 1 0 1 1 1 1 1 0 1 0 0 1 1 1 0 1 1 1 0 1 0 ischemic stroke model
0 0 1 1 1 0 0 0 1 0 1 1 1 1 1 0 1 0 0 1 1 1 0 1 1 1 0 1 1 16624
0 0 1 1 1 0 0 0 1 0 1 1 1 1 1 0 1 0 0 1 1 1 0 1 1 1 0 1 1 0 distal middle cerebral artery occlusion
0 0 1 1 1 0 0 0 1 0 1 1 1 1 1 0 1 0 0 1 1 1 0 1 1 1 0 1 1 1 15509
0 0 1 1 1 0 0 0 1 0 1 1 1 1 1 0 1 0 0 1 1 1 0 1 1 1 0 1 1 1 0 transient middle cerebral artery occlusion (mcao) model
0 0 1 1 1 0 0 0 1 0 1 1 1 1 1 0 1 0 0 1 1 1 0 1 1 1 0 1 1 1 1 15470
0 0 1 1 1 0 0 0 1 0 1 1 1 1 1 0 1 0 0 1 1 1 0 1 1 1 0 1 1 1 1 0 middle cerebral artery occlusion (mcao) model
0 0 1 1 1 0 0 0 1 0 1 1 1 1 1 0 1 0 0 1 1 1 0 1 1 1 0 1 1 1 1 1 14185
0 0 1 1 1 0 0 0 1 0 1 1 1 1 1 0 1 0 0 1 1 1 0 1 1 1 0 1 1 1 1 1 0 transient middle cerebral artery occlusion (tmcao)
0 0 1 1 1 0 0 0 1 0 1 1 1 1 1 0 1 0 0 1 1 1 0 1 1 1 0 1 1 1 1 1 1 12970
0 0 1 1 1 0 0 0 1 0 1 1 1 1 1 0 1 0 0 1 1 1 0 1 1 1 0 1 1 1 1 1 1 0 middle cerebral artery occlusion (mcao)
0 0 1 1 1 0 0 0 1 0 1 1 1 1 1 0 1 0 0 1 1 1 0 1 1 1 0 1 1 1 1 1 1 1 permanent middle cerebral artery occlusion (pmcao)
0 0 1 1 1 0 0 0 1 0 1 1 1 1 1 0 1 0 0 1 1 1 0 1 1 1 1 20300
0 0 1 1 1 0 0 0 1 0 1 1 1 1 1 0 1 0 0 1 1 1 0 1 1 1 1 0 18347
0 0 1 1 1 0 0 0 1 0 1 1 1 1 1 0 1 0 0 1 1 1 0 1 1 1 1 0 0 reperfusion
0 0 1 1 1 0 0 0 1 0 1 1 1 1 1 0 1 0 0 1 1 1 0 1 1 1 1 0 1 16279
0 0 1 1 1 0 0 0 1 0 1 1 1 1 1 0 1 0 0 1 1 1 0 1 1 1 1 0 1 0 transient mcao
0 0 1 1 1 0 0 0 1 0 1 1 1 1 1 0 1 0 0 1 1 1 0 1 1 1 1 0 1 1 12895
0 0 1 1 1 0 0 0 1 0 1 1 1 1 1 0 1 0 0 1 1 1 0 1 1 1 1 0 1 1 0 mcao
0 0 1 1 1 0 0 0 1 0 1 1 1 1 1 0 1 0 0 1 1 1 0 1 1 1 1 0 1 1 1 tmcao
0 0 1 1 1 0 0 0 1 0 1 1 1 1 1 0 1 0 0 1 1 1 0 1 1 1 1 1 18800
0 0 1 1 1 0 0 0 1 0 1 1 1 1 1 0 1 0 0 1 1 1 0 1 1 1 1 1 0 16767
0 0 1 1 1 0 0 0 1 0 1 1 1 1 1 0 1 0 0 1 1 1 0 1 1 1 1 1 0 0 induction of focal cerebral ischemia
0 0 1 1 1 0 0 0 1 0 1 1 1 1 1 0 1 0 0 1 1 1 0 1 1 1 1 1 0 1 induction of cerebral ischemia
0 0 1 1 1 0 0 0 1 0 1 1 1 1 1 0 1 0 0 1 1 1 0 1 1 1 1 1 1 17762
0 0 1 1 1 0 0 0 1 0 1 1 1 1 1 0 1 0 0 1 1 1 0 1 1 1 1 1 1 0 induction of stroke
0 0 1 1 1 0 0 0 1 0 1 1 1 1 1 0 1 0 0 1 1 1 0 1 1 1 1 1 1 1 16903
0 0 1 1 1 0 0 0 1 0 1 1 1 1 1 0 1 0 0 1 1 1 0 1 1 1 1 1 1 1 0 stroke surgery
0 0 1 1 1 0 0 0 1 0 1 1 1 1 1 0 1 0 0 1 1 1 0 1 1 1 1 1 1 1 1 mcao procedure
0 0 1 1 1 0 0 0 1 0 1 1 1 1 1 0 1 0 0 1 1 1 1 23221
0 0 1 1 1 0 0 0 1 0 1 1 1 1 1 0 1 0 0 1 1 1 1 0 16874
0 0 1 1 1 0 0 0 1 0 1 1 1 1 1 0 1 0 0 1 1 1 1 0 0 neurological deficits
0 0 1 1 1 0 0 0 1 0 1 1 1 1 1 0 1 0 0 1 1 1 1 0 1 neurological function
0 0 1 1 1 0 0 0 1 0 1 1 1 1 1 0 1 0 0 1 1 1 1 1 22989
0 0 1 1 1 0 0 0 1 0 1 1 1 1 1 0 1 0 0 1 1 1 1 1 0 21907
0 0 1 1 1 0 0 0 1 0 1 1 1 1 1 0 1 0 0 1 1 1 1 1 0 0 cerebral infarct volume measurement
0 0 1 1 1 0 0 0 1 0 1 1 1 1 1 0 1 0 0 1 1 1 1 1 0 1 injury evaluation
0 0 1 1 1 0 0 0 1 0 1 1 1 1 1 0 1 0 0 1 1 1 1 1 1 22633
0 0 1 1 1 0 0 0 1 0 1 1 1 1 1 0 1 0 0 1 1 1 1 1 1 0 19949
[truncated: 22,977 more rows]
[truncated: 1 more columns]
