# Supplementary material for: Creating Neuroscientific Knowledge Organization System Based on Word Representation and Agglomerative Clustering Algorithm
Source: Front Neuroinform. 2020 Aug 18;14:38. doi: 10.3389/fninf.2020.00038 (PMC7461893; doi:10.3389/fninf.2020.00038)
Supplement: Supplementary file 7 [file Data_Sheet_4.CSV]

0 24976
0 0 24974
0 0 0 24967
0 0 0 0 24941
0 0 0 0 0 24887
0 0 0 0 0 1 24791 expression
0 0 0 0 1 24909
0 0 0 0 1 0 24782 cell transmission
0 0 0 0 1 1 24893
0 0 0 0 1 1 0 24790
0 0 0 0 1 1 0 0 24449 cell stress
0 0 0 0 1 1 0 1 24645 cell survival
0 0 0 0 1 1 0 1 1 24598 cell energy
0 0 0 0 1 1 0 1 1 1 1 23931 ROS
0 0 0 0 1 1 1 24845 cell operation
0 0 0 1 1 1 24939 observation
0 0 1 24973
0 0 1 0 24970
0 0 1 1 1 24971
0 0 1 1 1 0 24968
0 0 1 1 1 0 0 24962
0 0 1 1 1 0 0 0 24942
0 0 1 1 1 0 0 0 1 24935
0 0 1 1 1 0 0 0 1 0 24906
0 0 1 1 1 0 0 0 1 0 0 24867
0 0 1 1 1 0 0 0 1 0 0 0 24772
0 0 1 1 1 0 0 0 1 0 0 0 0 24415 odor experiments
0 0 1 1 1 0 0 0 1 0 0 0 1 24580
0 0 1 1 1 0 0 0 1 0 0 0 1 0 24355 invertebrate model animals and behavior assays
0 0 1 1 1 0 0 0 1 0 0 0 1 1 24456 stress
0 0 1 1 1 0 0 0 1 0 0 1 24801
0 0 1 1 1 0 0 0 1 0 0 1 1 24709 animal species
0 0 1 1 1 0 0 0 1 0 1 24896
0 0 1 1 1 0 0 0 1 0 1 1 24890
0 0 1 1 1 0 0 0 1 0 1 1 0 24797
0 0 1 1 1 0 0 0 1 0 1 1 0 0 23618 hormone
0 0 1 1 1 0 0 0 1 0 1 1 0 1 24754 lesion and stimulation
0 0 1 1 1 0 0 0 1 0 1 1 1 24868
0 0 1 1 1 0 0 0 1 0 1 1 1 0 24851
0 0 1 1 1 0 0 0 1 0 1 1 1 0 0 24748 subjects
0 0 1 1 1 0 0 0 1 0 1 1 1 0 1 24814
0 0 1 1 1 0 0 0 1 0 1 1 1 0 1 0 24737
0 0 1 1 1 0 0 0 1 0 1 1 1 0 1 0 0 24444 food intake
0 0 1 1 1 0 0 0 1 0 1 1 1 0 1 0 1 24682
0 0 1 1 1 0 0 0 1 0 1 1 1 0 1 0 1 1 24432
0 0 1 1 1 0 0 0 1 0 1 1 1 0 1 0 1 1 0 24057 body conditions
0 0 1 1 1 0 0 0 1 0 1 1 1 0 1 0 1 1 1 24188
0 0 1 1 1 0 0 0 1 0 1 1 1 0 1 0 1 1 1 0 23334 food intake experiments
0 0 1 1 1 0 0 0 1 0 1 1 1 0 1 0 1 1 1 1 23874 insulin and glucose
0 0 1 1 1 0 0 0 1 0 1 1 1 0 1 1 24739 metabolic parameters
0 0 1 1 1 0 0 0 1 0 1 1 1 1 24859
0 0 1 1 1 0 0 0 1 0 1 1 1 1 0 24127 seizures
0 0 1 1 1 0 0 0 1 0 1 1 1 1 1 24831
0 0 1 1 1 0 0 0 1 0 1 1 1 1 1 0 24771
0 0 1 1 1 0 0 0 1 0 1 1 1 1 1 0 0 24665
0 0 1 1 1 0 0 0 1 0 1 1 1 1 1 0 0 0 24352 autonomous behaviors
0 0 1 1 1 0 0 0 1 0 1 1 1 1 1 0 0 1 24619
0 0 1 1 1 0 0 0 1 0 1 1 1 1 1 0 0 1 0 24521
0 0 1 1 1 0 0 0 1 0 1 1 1 1 1 0 0 1 0 1 24218
0 0 1 1 1 0 0 0 1 0 1 1 1 1 1 0 0 1 0 1 0 23014 attention and reaction time tests
0 0 1 1 1 0 0 0 1 0 1 1 1 1 1 0 0 1 0 1 1 23628 prepulse inhibition and startle
0 0 1 1 1 0 0 0 1 0 1 1 1 1 1 0 0 1 1 24568
0 0 1 1 1 0 0 0 1 0 1 1 1 1 1 0 0 1 1 1 24535
0 0 1 1 1 0 0 0 1 0 1 1 1 1 1 0 0 1 1 1 0 24268
0 0 1 1 1 0 0 0 1 0 1 1 1 1 1 0 0 1 1 1 0 0 23912
0 0 1 1 1 0 0 0 1 0 1 1 1 1 1 0 0 1 1 1 0 0 0 23451
0 0 1 1 1 0 0 0 1 0 1 1 1 1 1 0 0 1 1 1 0 0 0 0 22077 locomotion tests
0 0 1 1 1 0 0 0 1 0 1 1 1 1 1 0 0 1 1 1 0 0 0 1 23116
0 0 1 1 1 0 0 0 1 0 1 1 1 1 1 0 0 1 1 1 0 0 0 1 0 22142 social related tests
0 0 1 1 1 0 0 0 1 0 1 1 1 1 1 0 0 1 1 1 0 0 0 1 1 23043 stress related tests
0 0 1 1 1 0 0 0 1 0 1 1 1 1 1 0 0 1 1 1 0 0 1 23693
0 0 1 1 1 0 0 0 1 0 1 1 1 1 1 0 0 1 1 1 0 0 1 0 23362 fear conditioning test
0 0 1 1 1 0 0 0 1 0 1 1 1 1 1 0 0 1 1 1 0 0 1 1 23570 learning and memory tests
0 0 1 1 1 0 0 0 1 0 1 1 1 1 1 0 0 1 1 1 0 1 23927
0 0 1 1 1 0 0 0 1 0 1 1 1 1 1 0 0 1 1 1 0 1 0 23109 mouse motor ability tests
0 0 1 1 1 0 0 0 1 0 1 1 1 1 1 0 0 1 1 1 0 1 1 23683
0 0 1 1 1 0 0 0 1 0 1 1 1 1 1 0 0 1 1 1 0 1 1 0 23552 behavioral tests
0 0 1 1 1 0 0 0 1 0 1 1 1 1 1 0 0 1 1 1 0 1 1 1 23574 mouse motor ability tests
0 0 1 1 1 0 0 0 1 0 1 1 1 1 1 0 0 1 1 1 1 24310 behavioral observation
0 0 1 1 1 0 0 0 1 0 1 1 1 1 1 0 1 24690
0 0 1 1 1 0 0 0 1 0 1 1 1 1 1 0 1 0 24475
0 0 1 1 1 0 0 0 1 0 1 1 1 1 1 0 1 0 0 24279
0 0 1 1 1 0 0 0 1 0 1 1 1 1 1 0 1 0 0 1 24121
0 0 1 1 1 0 0 0 1 0 1 1 1 1 1 0 1 0 0 1 0 23406 brain blood barrier
0 0 1 1 1 0 0 0 1 0 1 1 1 1 1 0 1 0 0 1 1 23681
0 0 1 1 1 0 0 0 1 0 1 1 1 1 1 0 1 0 0 1 1 0 23250 SAH
0 0 1 1 1 0 0 0 1 0 1 1 1 1 1 0 1 0 0 1 1 1 23430 cerebral ischemia
0 0 1 1 1 0 0 0 1 0 1 1 1 1 1 0 1 0 1 24316 animal model induction
0 0 1 1 1 0 0 0 1 0 1 1 1 1 1 0 1 1 24618
0 0 1 1 1 0 0 0 1 0 1 1 1 1 1 0 1 1 1 24482
0 0 1 1 1 0 0 0 1 0 1 1 1 1 1 0 1 1 1 0 24140 nerve injury
0 0 1 1 1 0 0 0 1 0 1 1 1 1 1 0 1 1 1 1 24232
0 0 1 1 1 0 0 0 1 0 1 1 1 1 1 0 1 1 1 1 0 23792
0 0 1 1 1 0 0 0 1 0 1 1 1 1 1 0 1 1 1 1 0 1 23541 surgical
0 0 1 1 1 0 0 0 1 0 1 1 1 1 1 0 1 1 1 1 1 24080
0 0 1 1 1 0 0 0 1 0 1 1 1 1 1 0 1 1 1 1 1 1 24046 pain related behavioral test
0 0 1 1 1 0 0 0 1 0 1 1 1 1 1 1 24795
0 0 1 1 1 0 0 0 1 0 1 1 1 1 1 1 0 24740 conditioning related mental disease
0 0 1 1 1 0 0 0 1 0 1 1 1 1 1 1 1 24756 mental stress
0 0 1 1 1 0 0 0 1 1 24916
0 0 1 1 1 0 0 0 1 1 0 24458 blood-brain barrier
0 0 1 1 1 0 0 0 1 1 1 24829 brain and muscle injury
0 0 1 1 1 0 0 1 24961
0 0 1 1 1 0 0 1 1 24956
0 0 1 1 1 0 0 1 1 0 24943
0 0 1 1 1 0 0 1 1 0 0 24931
0 0 1 1 1 0 0 1 1 0 0 0 24827 retinal and visual test and imaging
0 0 1 1 1 0 0 1 1 0 0 1 24892
0 0 1 1 1 0 0 1 1 0 0 1 0 24822
0 0 1 1 1 0 0 1 1 0 0 1 0 0 24663
0 0 1 1 1 0 0 1 1 0 0 1 0 0 0 24399
0 0 1 1 1 0 0 1 1 0 0 1 0 0 0 0 23165 retina
0 0 1 1 1 0 0 1 1 0 0 1 0 0 0 1 24358
0 0 1 1 1 0 0 1 1 0 0 1 0 0 0 1 0 23773 brain slices
0 0 1 1 1 0 0 1 1 0 0 1 0 0 0 1 1 24150
0 0 1 1 1 0 0 1 1 0 0 1 0 0 0 1 1 0 23985
0 0 1 1 1 0 0 1 1 0 0 1 0 0 0 1 1 0 0 23526
0 0 1 1 1 0 0 1 1 0 0 1 0 0 0 1 1 0 0 0 23095 multichannel recordings
0 0 1 1 1 0 0 1 1 0 0 1 0 0 0 1 1 0 0 1 23118 neuronal recording
0 0 1 1 1 0 0 1 1 0 0 1 0 0 0 1 1 0 1 23831 electrophysiology measurements
0 0 1 1 1 0 0 1 1 0 0 1 0 0 0 1 1 1 24074 voltage-clamp
0 0 1 1 1 0 0 1 1 0 0 1 0 0 1 24572
0 0 1 1 1 0 0 1 1 0 0 1 0 0 1 0 24124 implantation of electrodes
0 0 1 1 1 0 0 1 1 0 0 1 0 0 1 1 24434 neurochemical and voltage analysis
0 0 1 1 1 0 0 1 1 0 0 1 0 1 24794
0 0 1 1 1 0 0 1 1 0 0 1 0 1 0 24544
0 0 1 1 1 0 0 1 1 0 0 1 0 1 0 0 24266
0 0 1 1 1 0 0 1 1 0 0 1 0 1 0 0 0 23994 photo bleaching
0 0 1 1 1 0 0 1 1 0 0 1 0 1 0 0 1 24134
0 0 1 1 1 0 0 1 1 0 0 1 0 1 0 0 1 1 23654
0 0 1 1 1 0 0 1 1 0 0 1 0 1 0 0 1 1 0 22450 super-resolution microscopy
0 0 1 1 1 0 0 1 1 0 0 1 0 1 0 0 1 1 1 23613 live-imaging
0 0 1 1 1 0 0 1 1 0 0 1 0 1 0 1 24446
0 0 1 1 1 0 0 1 1 0 0 1 0 1 0 1 0 22005 cell ablation
0 0 1 1 1 0 0 1 1 0 0 1 0 1 0 1 1 24321 optogenetic
0 0 1 1 1 0 0 1 1 0 0 1 0 1 0 1 1 1 23709 imaging
0 0 1 1 1 0 0 1 1 0 0 1 0 1 1 24608
0 0 1 1 1 0 0 1 1 0 0 1 0 1 1 0 23915 study
0 0 1 1 1 0 0 1 1 0 0 1 0 1 1 1 23928 imaging
0 0 1 1 1 0 0 1 1 0 0 1 1 24880
0 0 1 1 1 0 0 1 1 0 0 1 1 1 24841
0 0 1 1 1 0 0 1 1 0 0 1 1 1 0 24693
0 0 1 1 1 0 0 1 1 0 0 1 1 1 0 0 24587
0 0 1 1 1 0 0 1 1 0 0 1 1 1 0 0 0 24048
0 0 1 1 1 0 0 1 1 0 0 1 1 1 0 0 0 0 23110 RNAi
0 0 1 1 1 0 0 1 1 0 0 1 1 1 0 0 0 1 23655 microinjection
0 0 1 1 1 0 0 1 1 0 0 1 1 1 0 0 1 24433
0 0 1 1 1 0 0 1 1 0 0 1 1 1 0 0 1 1 24151
0 0 1 1 1 0 0 1 1 0 0 1 1 1 0 0 1 1 0 22698 electroporation
0 0 1 1 1 0 0 1 1 0 0 1 1 1 0 0 1 1 1 23223 embryos
0 0 1 1 1 0 0 1 1 0 0 1 1 1 0 1 24647 gene engineering
0 0 1 1 1 0 0 1 1 0 0 1 1 1 1 24764
0 0 1 1 1 0 0 1 1 0 0 1 1 1 1 0 24423
0 0 1 1 1 0 0 1 1 0 0 1 1 1 1 0 0 24275 virus transduction
0 0 1 1 1 0 0 1 1 0 0 1 1 1 1 0 1 24390 brain injections and minimally invasive surgery
0 0 1 1 1 0 0 1 1 0 0 1 1 1 1 1 24485 neuroanatomical analysis and axon tracing
0 0 1 1 1 0 0 1 1 0 1 24938
0 0 1 1 1 0 0 1 1 0 1 0 24928
0 0 1 1 1 0 0 1 1 0 1 0 0 24855 screening
0 0 1 1 1 0 0 1 1 0 1 0 1 24860
0 0 1 1 1 0 0 1 1 0 1 0 1 0 24721
0 0 1 1 1 0 0 1 1 0 1 0 1 0 0 24494 experiments
0 0 1 1 1 0 0 1 1 0 1 0 1 0 1 24655 assessments
0 0 1 1 1 0 0 1 1 0 1 0 1 1 24793
0 0 1 1 1 0 0 1 1 0 1 0 1 1 0 24632
0 0 1 1 1 0 0 1 1 0 1 0 1 1 0 0 24328 methods
0 0 1 1 1 0 0 1 1 0 1 0 1 1 0 1 24513 biological materials
0 0 1 1 1 0 0 1 1 0 1 1 24929
0 0 1 1 1 0 0 1 1 0 1 1 0 24904
0 0 1 1 1 0 0 1 1 0 1 1 0 1 24885
0 0 1 1 1 0 0 1 1 0 1 1 0 1 0 24780
0 0 1 1 1 0 0 1 1 0 1 1 0 1 0 0 24600
0 0 1 1 1 0 0 1 1 0 1 1 0 1 0 0 0 24499
0 0 1 1 1 0 0 1 1 0 1 1 0 1 0 0 0 0 23808
0 0 1 1 1 0 0 1 1 0 1 1 0 1 0 0 0 0 0 21837 crystallization and structure determination
0 0 1 1 1 0 0 1 1 0 1 1 0 1 0 0 0 0 1 23360 molecular in silico experiments and modeling
0 0 1 1 1 0 0 1 1 0 1 1 0 1 0 0 0 1 24269 synthesis
0 0 1 1 1 0 0 1 1 0 1 1 0 1 0 0 1 24505
0 0 1 1 1 0 0 1 1 0 1 1 0 1 0 0 1 1 23840
0 0 1 1 1 0 0 1 1 0 1 1 0 1 0 0 1 1 0 21590 surface plasmon resonance (SPR) measurements
0 0 1 1 1 0 0 1 1 0 1 1 0 1 0 0 1 1 1 23820 binding assay
0 0 1 1 1 0 0 1 1 0 1 1 0 1 0 1 24687
0 0 1 1 1 0 0 1 1 0 1 1 0 1 0 1 0 24474 exosomes
0 0 1 1 1 0 0 1 1 0 1 1 0 1 0 1 1 24577
0 0 1 1 1 0 0 1 1 0 1 1 0 1 0 1 1 0 24466
0 0 1 1 1 0 0 1 1 0 1 1 0 1 0 1 1 0 0 24250 mechanical and electric related methods
0 0 1 1 1 0 0 1 1 0 1 1 0 1 0 1 1 0 1 24341
0 0 1 1 1 0 0 1 1 0 1 1 0 1 0 1 1 0 1 1 24165
0 0 1 1 1 0 0 1 1 0 1 1 0 1 0 1 1 0 1 1 0 23903 reuptake
0 0 1 1 1 0 0 1 1 0 1 1 0 1 0 1 1 0 1 1 1 24161 nanoparticles and liposomes
0 0 1 1 1 0 0 1 1 0 1 1 0 1 0 1 1 1 24487 phantom study
0 0 1 1 1 0 0 1 1 0 1 1 0 1 1 24835
0 0 1 1 1 0 0 1 1 0 1 1 0 1 1 0 24660 vesicle fusion
0 0 1 1 1 0 0 1 1 0 1 1 0 1 1 1 24813
0 0 1 1 1 0 0 1 1 0 1 1 0 1 1 1 1 24728
0 0 1 1 1 0 0 1 1 0 1 1 0 1 1 1 1 0 24297 protein interaction assay
0 0 1 1 1 0 0 1 1 0 1 1 0 1 1 1 1 1 24523 intracellular localization
0 0 1 1 1 0 0 1 1 0 1 1 1 24908
0 0 1 1 1 0 0 1 1 0 1 1 1 0 24873
0 0 1 1 1 0 0 1 1 0 1 1 1 0 0 24762
0 0 1 1 1 0 0 1 1 0 1 1 1 0 0 0 24136 antibody generation
0 0 1 1 1 0 0 1 1 0 1 1 1 0 0 1 24656
0 0 1 1 1 0 0 1 1 0 1 1 1 0 0 1 0 24445 prion and protein misfolding
0 0 1 1 1 0 0 1 1 0 1 1 1 0 0 1 1 24552 disease related infection experiment
0 0 1 1 1 0 0 1 1 0 1 1 1 0 1 24858
0 0 1 1 1 0 0 1 1 0 1 1 1 0 1 0 24333 embryo and sperm
0 0 1 1 1 0 0 1 1 0 1 1 1 0 1 1 24843
0 0 1 1 1 0 0 1 1 0 1 1 1 0 1 1 0 24784 culture
0 0 1 1 1 0 0 1 1 0 1 1 1 0 1 1 1 24838
0 0 1 1 1 0 0 1 1 0 1 1 1 0 1 1 1 0 24537
0 0 1 1 1 0 0 1 1 0 1 1 1 0 1 1 1 0 0 21914
0 0 1 1 1 0 0 1 1 0 1 1 1 0 1 1 1 1 24763
0 0 1 1 1 0 0 1 1 0 1 1 1 0 1 1 1 1 0 24588 tissue
0 0 1 1 1 0 0 1 1 0 1 1 1 0 1 1 1 1 1 24644
0 0 1 1 1 0 0 1 1 0 1 1 1 0 1 1 1 1 1 0 24249 cell culture and isolation
0 0 1 1 1 0 0 1 1 0 1 1 1 0 1 1 1 1 1 1 24623
0 0 1 1 1 0 0 1 1 0 1 1 1 0 1 1 1 1 1 1 0 23640 methods
0 0 1 1 1 0 0 1 1 0 1 1 1 0 1 1 1 1 1 1 1 24613
0 0 1 1 1 0 0 1 1 0 1 1 1 0 1 1 1 1 1 1 1 1 24551
0 0 1 1 1 0 0 1 1 0 1 1 1 0 1 1 1 1 1 1 1 1 0 24329
0 0 1 1 1 0 0 1 1 0 1 1 1 0 1 1 1 1 1 1 1 1 0 0 24008
0 0 1 1 1 0 0 1 1 0 1 1 1 0 1 1 1 1 1 1 1 1 0 0 1 23918
0 0 1 1 1 0 0 1 1 0 1 1 1 0 1 1 1 1 1 1 1 1 0 0 1 1 23911
0 0 1 1 1 0 0 1 1 0 1 1 1 0 1 1 1 1 1 1 1 1 0 0 1 1 1 23700
0 0 1 1 1 0 0 1 1 0 1 1 1 0 1 1 1 1 1 1 1 1 0 0 1 1 1 1 23484
0 0 1 1 1 0 0 1 1 0 1 1 1 0 1 1 1 1 1 1 1 1 0 0 1 1 1 1 1 23395
0 0 1 1 1 0 0 1 1 0 1 1 1 0 1 1 1 1 1 1 1 1 0 0 1 1 1 1 1 0 21331 protein production
0 0 1 1 1 0 0 1 1 0 1 1 1 0 1 1 1 1 1 1 1 1 0 0 1 1 1 1 1 1 23097 transgenic constructs
0 0 1 1 1 0 0 1 1 0 1 1 1 0 1 1 1 1 1 1 1 1 0 1 24261 animals	subjects	cell lines	ethics and reagents
0 0 1 1 1 0 0 1 1 0 1 1 1 1 24891
0 0 1 1 1 0 0 1 1 0 1 1 1 1 0 24862
0 0 1 1 1 0 0 1 1 0 1 1 1 1 0 0 24833
0 0 1 1 1 0 0 1 1 0 1 1 1 1 0 0 1 24785
0 0 1 1 1 0 0 1 1 0 1 1 1 1 0 0 1 0 24699
0 0 1 1 1 0 0 1 1 0 1 1 1 1 0 0 1 0 0 24607 genotyping and sequencing
0 0 1 1 1 0 0 1 1 0 1 1 1 1 0 0 1 0 1 24679
0 0 1 1 1 0 0 1 1 0 1 1 1 1 0 0 1 0 1 1 24351
0 0 1 1 1 0 0 1 1 0 1 1 1 1 0 0 1 0 1 1 0 22863 genotyping and sequencing
0 0 1 1 1 0 0 1 1 0 1 1 1 1 0 0 1 0 1 1 1 23943 chromatin analysis
0 0 1 1 1 0 0 1 1 0 1 1 1 1 0 0 1 1 24774 expression analysis
0 0 1 1 1 0 0 1 1 0 1 1 1 1 0 1 24847
0 0 1 1 1 0 0 1 1 0 1 1 1 1 0 1 1 24779
0 0 1 1 1 0 0 1 1 0 1 1 1 1 0 1 1 0 24609
0 0 1 1 1 0 0 1 1 0 1 1 1 1 0 1 1 0 0 24292 biochemical analysis
0 0 1 1 1 0 0 1 1 0 1 1 1 1 0 1 1 0 1 24346 nuclear magnetic resonance
0 0 1 1 1 0 0 1 1 0 1 1 1 1 0 1 1 1 24630
0 0 1 1 1 0 0 1 1 0 1 1 1 1 0 1 1 1 1 24426
0 0 1 1 1 0 0 1 1 0 1 1 1 1 0 1 1 1 1 0 24013 body fluid protein assay
0 0 1 1 1 0 0 1 1 0 1 1 1 1 0 1 1 1 1 1 24323
0 0 1 1 1 0 0 1 1 0 1 1 1 1 0 1 1 1 1 1 0 24190 ELISA and immune assay
0 0 1 1 1 0 0 1 1 0 1 1 1 1 0 1 1 1 1 1 1 24318 tissue sampling and assay
0 0 1 1 1 0 0 1 1 0 1 1 1 1 1 24882
0 0 1 1 1 0 0 1 1 0 1 1 1 1 1 0 24869
0 0 1 1 1 0 0 1 1 0 1 1 1 1 1 0 0 24789
0 0 1 1 1 0 0 1 1 0 1 1 1 1 1 0 0 0 24706
0 0 1 1 1 0 0 1 1 0 1 1 1 1 1 0 0 0 0 24627
0 0 1 1 1 0 0 1 1 0 1 1 1 1 1 0 0 0 0 0 24418 enzyme activity
0 0 1 1 1 0 0 1 1 0 1 1 1 1 1 0 0 0 0 1 24455 antioxidant
0 0 1 1 1 0 0 1 1 0 1 1 1 1 1 0 0 0 1 24697
0 0 1 1 1 0 0 1 1 0 1 1 1 1 1 0 0 0 1 1 24688
0 0 1 1 1 0 0 1 1 0 1 1 1 1 1 0 0 0 1 1 1 24649
0 0 1 1 1 0 0 1 1 0 1 1 1 1 1 0 0 0 1 1 1 1 24593
0 0 1 1 1 0 0 1 1 0 1 1 1 1 1 0 0 0 1 1 1 1 0 24385
0 0 1 1 1 0 0 1 1 0 1 1 1 1 1 0 0 0 1 1 1 1 0 0 23561 antibody
0 0 1 1 1 0 0 1 1 0 1 1 1 1 1 0 0 0 1 1 1 1 0 1 24345 immunofluorescence
0 0 1 1 1 0 0 1 1 0 1 1 1 1 1 0 0 0 1 1 1 1 1 24538
0 0 1 1 1 0 0 1 1 0 1 1 1 1 1 0 0 0 1 1 1 1 1 1 24393
0 0 1 1 1 0 0 1 1 0 1 1 1 1 1 0 0 0 1 1 1 1 1 1 0 24183 protein analysis
0 0 1 1 1 0 0 1 1 0 1 1 1 1 1 0 0 0 1 1 1 1 1 1 1 24349
0 0 1 1 1 0 0 1 1 0 1 1 1 1 1 0 0 0 1 1 1 1 1 1 1 0 23868 cell related analysis
0 0 1 1 1 0 0 1 1 0 1 1 1 1 1 0 0 0 1 1 1 1 1 1 1 1 24290
0 0 1 1 1 0 0 1 1 0 1 1 1 1 1 0 0 0 1 1 1 1 1 1 1 1 0 23365 subcellular protein analysis
0 0 1 1 1 0 0 1 1 0 1 1 1 1 1 0 0 0 1 1 1 1 1 1 1 1 1 23973
0 0 1 1 1 0 0 1 1 0 1 1 1 1 1 0 0 0 1 1 1 1 1 1 1 1 1 0 23794 protein interaction assays
0 0 1 1 1 0 0 1 1 0 1 1 1 1 1 0 0 0 1 1 1 1 1 1 1 1 1 1 23916
0 0 1 1 1 0 0 1 1 0 1 1 1 1 1 0 0 0 1 1 1 1 1 1 1 1 1 1 0 23383 enzyme activity assay
0 0 1 1 1 0 0 1 1 0 1 1 1 1 1 0 0 0 1 1 1 1 1 1 1 1 1 1 1 23436
0 0 1 1 1 0 0 1 1 0 1 1 1 1 1 0 0 0 1 1 1 1 1 1 1 1 1 1 1 0 23015 pull-down and immunoprecipitation
0 0 1 1 1 0 0 1 1 0 1 1 1 1 1 0 0 0 1 1 1 1 1 1 1 1 1 1 1 1 23022 kinase assay
0 0 1 1 1 0 0 1 1 0 1 1 1 1 1 0 0 1 24743
0 0 1 1 1 0 0 1 1 0 1 1 1 1 1 0 0 1 0 24410 transfection	interference and over expression
0 0 1 1 1 0 0 1 1 0 1 1 1 1 1 0 0 1 1 24731
0 0 1 1 1 0 0 1 1 0 1 1 1 1 1 0 0 1 1 0 24611 growth and survival
0 0 1 1 1 0 0 1 1 0 1 1 1 1 1 0 0 1 1 1 24713
0 0 1 1 1 0 0 1 1 0 1 1 1 1 1 0 0 1 1 1 0 24361
0 0 1 1 1 0 0 1 1 0 1 1 1 1 1 0 0 1 1 1 0 0 23559 autophagy
0 0 1 1 1 0 0 1 1 0 1 1 1 1 1 0 0 1 1 1 0 1 23952 mitochondrial
0 0 1 1 1 0 0 1 1 0 1 1 1 1 1 0 0 1 1 1 1 24708
0 0 1 1 1 0 0 1 1 0 1 1 1 1 1 0 0 1 1 1 1 0 24662
0 0 1 1 1 0 0 1 1 0 1 1 1 1 1 0 0 1 1 1 1 0 0 24561
0 0 1 1 1 0 0 1 1 0 1 1 1 1 1 0 0 1 1 1 1 0 0 0 24396 cell cycle assay
0 0 1 1 1 0 0 1 1 0 1 1 1 1 1 0 0 1 1 1 1 0 0 1 24504
0 0 1 1 1 0 0 1 1 0 1 1 1 1 1 0 0 1 1 1 1 0 0 1 0 24172 differentiation
0 0 1 1 1 0 0 1 1 0 1 1 1 1 1 0 0 1 1 1 1 0 0 1 1 24481
0 0 1 1 1 0 0 1 1 0 1 1 1 1 1 0 0 1 1 1 1 0 0 1 1 0 24398
0 0 1 1 1 0 0 1 1 0 1 1 1 1 1 0 0 1 1 1 1 0 0 1 1 0 0 24326 cell isolation
0 0 1 1 1 0 0 1 1 0 1 1 1 1 1 0 0 1 1 1 1 0 0 1 1 0 1 24342
0 0 1 1 1 0 0 1 1 0 1 1 1 1 1 0 0 1 1 1 1 0 0 1 1 0 1 1 24281
0 0 1 1 1 0 0 1 1 0 1 1 1 1 1 0 0 1 1 1 1 0 0 1 1 0 1 1 1 23704
0 0 1 1 1 0 0 1 1 0 1 1 1 1 1 0 0 1 1 1 1 0 0 1 1 0 1 1 1 0 22926 lymphocyte
0 0 1 1 1 0 0 1 1 0 1 1 1 1 1 0 0 1 1 1 1 0 0 1 1 0 1 1 1 1 23132 flow cytometry
0 0 1 1 1 0 0 1 1 0 1 1 1 1 1 0 0 1 1 1 1 0 0 1 1 1 24457
0 0 1 1 1 0 0 1 1 0 1 1 1 1 1 0 0 1 1 1 1 0 0 1 1 1 0 24225 neurite
0 0 1 1 1 0 0 1 1 0 1 1 1 1 1 0 0 1 1 1 1 0 0 1 1 1 1 24370
0 0 1 1 1 0 0 1 1 0 1 1 1 1 1 0 0 1 1 1 1 0 0 1 1 1 1 1 24139
0 0 1 1 1 0 0 1 1 0 1 1 1 1 1 0 0 1 1 1 1 0 0 1 1 1 1 1 0 23914
0 0 1 1 1 0 0 1 1 0 1 1 1 1 1 0 0 1 1 1 1 0 0 1 1 1 1 1 0 1 23713
0 0 1 1 1 0 0 1 1 0 1 1 1 1 1 0 0 1 1 1 1 0 0 1 1 1 1 1 0 1 0 23458
0 0 1 1 1 0 0 1 1 0 1 1 1 1 1 0 0 1 1 1 1 0 0 1 1 1 1 1 0 1 0 0 22516 nitric oxide
0 0 1 1 1 0 0 1 1 0 1 1 1 1 1 0 0 1 1 1 1 0 0 1 1 1 1 1 0 1 0 1 22839 respiration	oxygen and mitochondria
0 0 1 1 1 0 0 1 1 0 1 1 1 1 1 0 0 1 1 1 1 0 0 1 1 1 1 1 0 1 1 23699 cell viability and proliferation
0 0 1 1 1 0 0 1 1 0 1 1 1 1 1 0 0 1 1 1 1 0 0 1 1 1 1 1 1 24078 cell proliferation and aggregation assays
0 0 1 1 1 0 0 1 1 0 1 1 1 1 1 0 0 1 1 1 1 0 1 24612
0 0 1 1 1 0 0 1 1 0 1 1 1 1 1 0 0 1 1 1 1 0 1 0 24317 permeability assay
0 0 1 1 1 0 0 1 1 0 1 1 1 1 1 0 0 1 1 1 1 0 1 1 24564
0 0 1 1 1 0 0 1 1 0 1 1 1 1 1 0 0 1 1 1 1 0 1 1 1 24373
0 0 1 1 1 0 0 1 1 0 1 1 1 1 1 0 0 1 1 1 1 0 1 1 1 0 23626 bio assay
0 0 1 1 1 0 0 1 1 0 1 1 1 1 1 0 0 1 1 1 1 0 1 1 1 1 24282
0 0 1 1 1 0 0 1 1 0 1 1 1 1 1 0 0 1 1 1 1 0 1 1 1 1 0 22144 synapse release assay
0 0 1 1 1 0 0 1 1 0 1 1 1 1 1 0 0 1 1 1 1 0 1 1 1 1 1 23175 calcium imaging
0 0 1 1 1 0 0 1 1 0 1 1 1 1 1 0 0 1 1 1 1 1 24694 cell biology
0 0 1 1 1 0 0 1 1 0 1 1 1 1 1 0 1 24815
0 0 1 1 1 0 0 1 1 0 1 1 1 1 1 0 1 0 24566
0 0 1 1 1 0 0 1 1 0 1 1 1 1 1 0 1 0 0 23424 differentiation
0 0 1 1 1 0 0 1 1 0 1 1 1 1 1 0 1 0 1 24262 cell observation
0 0 1 1 1 0 0 1 1 0 1 1 1 1 1 1 24875
0 0 1 1 1 0 0 1 1 0 1 1 1 1 1 1 1 24796
0 0 1 1 1 0 0 1 1 0 1 1 1 1 1 1 1 0 24744 imaging
0 0 1 1 1 0 0 1 1 0 1 1 1 1 1 1 1 1 24758
0 0 1 1 1 0 0 1 1 0 1 1 1 1 1 1 1 1 0 24715
0 0 1 1 1 0 0 1 1 0 1 1 1 1 1 1 1 1 0 0 24625
0 0 1 1 1 0 0 1 1 0 1 1 1 1 1 1 1 1 0 0 0 24129 imaging
0 0 1 1 1 0 0 1 1 0 1 1 1 1 1 1 1 1 0 0 1 24229
0 0 1 1 1 0 0 1 1 0 1 1 1 1 1 1 1 1 0 0 1 0 23728 microscopy
0 0 1 1 1 0 0 1 1 0 1 1 1 1 1 1 1 1 0 0 1 1 24117 imaging
0 0 1 1 1 0 0 1 1 0 1 1 1 1 1 1 1 1 0 1 24686
0 0 1 1 1 0 0 1 1 0 1 1 1 1 1 1 1 1 0 1 0 24570
0 0 1 1 1 0 0 1 1 0 1 1 1 1 1 1 1 1 0 1 0 0 24366 neuron and dendrite morphology
0 0 1 1 1 0 0 1 1 0 1 1 1 1 1 1 1 1 0 1 0 1 24502 imaging and data processing
0 0 1 1 1 0 0 1 1 0 1 1 1 1 1 1 1 1 0 1 1 24579 immune staining and histology
0 0 1 1 1 0 0 1 1 0 1 1 1 1 1 1 1 1 1 24745 tissue preparation and imaging
0 0 1 1 1 0 0 1 1 1 24944
0 0 1 1 1 0 0 1 1 1 0 24930
0 0 1 1 1 0 0 1 1 1 0 0 24911 animal model
0 0 1 1 1 0 0 1 1 1 0 1 24913
0 0 1 1 1 0 0 1 1 1 0 1 0 24823
0 0 1 1 1 0 0 1 1 1 0 1 0 0 24700
0 0 1 1 1 0 0 1 1 1 0 1 0 0 0 24584
0 0 1 1 1 0 0 1 1 1 0 1 0 0 0 0 24096
0 0 1 1 1 0 0 1 1 1 0 1 0 0 0 0 0 23698 teratoma and xenocraft
0 0 1 1 1 0 0 1 1 1 0 1 0 0 0 0 1 23734 imaging
0 0 1 1 1 0 0 1 1 1 0 1 0 0 0 1 24230 transplantation
0 0 1 1 1 0 0 1 1 1 0 1 0 0 1 24671
0 0 1 1 1 0 0 1 1 1 0 1 0 0 1 1 24641
0 0 1 1 1 0 0 1 1 1 0 1 0 0 1 1 1 24578
0 0 1 1 1 0 0 1 1 1 0 1 0 0 1 1 1 0 24295 in vitro	in vivo and organ
0 0 1 1 1 0 0 1 1 1 0 1 0 0 1 1 1 1 24377 cell lines
0 0 1 1 1 0 0 1 1 1 0 1 0 1 24778
0 0 1 1 1 0 0 1 1 1 0 1 0 1 1 24685
0 0 1 1 1 0 0 1 1 1 0 1 0 1 1 0 23983 hemolysis
0 0 1 1 1 0 0 1 1 1 0 1 0 1 1 1 24431
0 0 1 1 1 0 0 1 1 1 0 1 0 1 1 1 0 23690 pharmacokinetics
0 0 1 1 1 0 0 1 1 1 0 1 0 1 1 1 1 24217 toxicity
0 0 1 1 1 0 0 1 1 1 0 1 1 24846 irradiation and DNA damage
0 0 1 1 1 0 0 1 1 1 1 24933
0 0 1 1 1 0 0 1 1 1 1 0 24712
0 0 1 1 1 0 0 1 1 1 1 0 0 22099 drug exposure
0 0 1 1 1 0 0 1 1 1 1 0 1 24657 infection
0 0 1 1 1 0 0 1 1 1 1 1 24912
0 0 1 1 1 0 0 1 1 1 1 1 0 24798 immunostaining
0 0 1 1 1 0 0 1 1 1 1 1 1 24889
0 0 1 1 1 0 0 1 1 1 1 1 1 0 24757
0 0 1 1 1 0 0 1 1 1 1 1 1 0 0 24391
0 0 1 1 1 0 0 1 1 1 1 1 1 0 0 0 22060 autoimmune encephalomyelitis
0 0 1 1 1 0 0 1 1 1 1 1 1 0 0 1 23902 bone marrow transplantation
0 0 1 1 1 0 0 1 1 1 1 1 1 0 1 24615 drugs
0 0 1 1 1 0 1 24964
0 0 1 1 1 0 1 0 24954
0 0 1 1 1 0 1 0 1 24897
0 0 1 1 1 0 1 0 1 0 24337
0 0 1 1 1 0 1 0 1 1 1 24872
0 0 1 1 1 0 1 0 1 1 1 1 24848
0 0 1 1 1 0 1 0 1 1 1 1 1 24768
0 0 1 1 1 0 1 0 1 1 1 1 1 0 24507 neuron analysis
0 0 1 1 1 0 1 0 1 1 1 1 1 1 24738
0 0 1 1 1 0 1 0 1 1 1 1 1 1 0 24484 neuron analysis
0 0 1 1 1 0 1 0 1 1 1 1 1 1 1 24642
0 0 1 1 1 0 1 0 1 1 1 1 1 1 1 0 24272
0 0 1 1 1 0 1 0 1 1 1 1 1 1 1 0 1 24095
0 0 1 1 1 0 1 0 1 1 1 1 1 1 1 0 1 0 23579 neuro activity analysis
0 0 1 1 1 0 1 0 1 1 1 1 1 1 1 0 1 1 23695 MRI
0 0 1 1 1 0 1 1 24963
0 0 1 1 1 0 1 1 0 24952
0 0 1 1 1 0 1 1 0 1 24947 energy
0 0 1 1 1 0 1 1 0 1 1 24925
0 0 1 1 1 0 1 1 0 1 1 0 24914 motion
0 0 1 1 1 0 1 1 0 1 1 1 24918
0 0 1 1 1 0 1 1 0 1 1 1 1 24899
0 0 1 1 1 0 1 1 0 1 1 1 1 0 24705
0 0 1 1 1 0 1 1 0 1 1 1 1 1 24876
0 0 1 1 1 0 1 1 0 1 1 1 1 1 1 24837
0 0 1 1 1 0 1 1 0 1 1 1 1 1 1 0 24646
0 0 1 1 1 0 1 1 0 1 1 1 1 1 1 0 0 24424 network connectivity
0 0 1 1 1 0 1 1 0 1 1 1 1 1 1 0 1 24574 synapse and plasticity
0 0 1 1 1 0 1 1 0 1 1 1 1 1 1 1 24651 simulation and modeling
0 0 1 1 1 0 1 1 1 24960
0 0 1 1 1 0 1 1 1 0 24879
0 0 1 1 1 0 1 1 1 0 0 24427 lesion
0 0 1 1 1 0 1 1 1 0 1 24863 brain region and cognitive function
0 0 1 1 1 0 1 1 1 1 24957
0 0 1 1 1 0 1 1 1 1 0 24924 anatomy analysis
0 0 1 1 1 0 1 1 1 1 1 24948
0 0 1 1 1 0 1 1 1 1 1 0 24920
0 0 1 1 1 0 1 1 1 1 1 0 0 24903
0 0 1 1 1 0 1 1 1 1 1 0 0 0 24769 genotype analysis
0 0 1 1 1 0 1 1 1 1 1 0 0 1 24808
0 0 1 1 1 0 1 1 1 1 1 0 0 1 0 24624
0 0 1 1 1 0 1 1 1 1 1 0 0 1 0 0 24372
0 0 1 1 1 0 1 1 1 1 1 0 0 1 0 0 0 24141
0 0 1 1 1 0 1 1 1 1 1 0 0 1 0 0 0 0 23169 gene cloning
0 0 1 1 1 0 1 1 1 1 1 0 0 1 0 0 0 1 23234 sequence and alignment
0 0 1 1 1 0 1 1 1 1 1 0 0 1 0 0 1 24264
0 0 1 1 1 0 1 1 1 1 1 0 0 1 0 0 1 0 23852 word net methods
0 0 1 1 1 0 1 1 1 1 1 0 0 1 0 0 1 1 24014 machine learning methods for gene analysis
0 0 1 1 1 0 1 1 1 1 1 0 0 1 1 1 24749
0 0 1 1 1 0 1 1 1 1 1 0 0 1 1 1 1 24727
0 0 1 1 1 0 1 1 1 1 1 0 0 1 1 1 1 0 24267 genome
0 0 1 1 1 0 1 1 1 1 1 0 0 1 1 1 1 1 24672
0 0 1 1 1 0 1 1 1 1 1 0 0 1 1 1 1 1 0 24559 genome
0 0 1 1 1 0 1 1 1 1 1 0 0 1 1 1 1 1 1 24595
0 0 1 1 1 0 1 1 1 1 1 0 0 1 1 1 1 1 1 1 24473
0 0 1 1 1 0 1 1 1 1 1 0 0 1 1 1 1 1 1 1 0 24216
0 0 1 1 1 0 1 1 1 1 1 0 0 1 1 1 1 1 1 1 0 0 23532 miRNA
0 0 1 1 1 0 1 1 1 1 1 0 0 1 1 1 1 1 1 1 0 1 23969 bioinformatics
0 0 1 1 1 0 1 1 1 1 1 0 0 1 1 1 1 1 1 1 1 24357 gene interaction and function analysis
0 0 1 1 1 0 1 1 1 1 1 0 1 24905
0 0 1 1 1 0 1 1 1 1 1 0 1 0 24871
0 0 1 1 1 0 1 1 1 1 1 0 1 0 0 24849
0 0 1 1 1 0 1 1 1 1 1 0 1 0 0 1 24730
0 0 1 1 1 0 1 1 1 1 1 0 1 0 0 1 0 24450
0 0 1 1 1 0 1 1 1 1 1 0 1 0 0 1 0 0 23963 analysis
0 0 1 1 1 0 1 1 1 1 1 0 1 0 0 1 0 1 24334
0 0 1 1 1 0 1 1 1 1 1 0 1 0 0 1 0 1 0 23611 cognitive measures
0 0 1 1 1 0 1 1 1 1 1 0 1 0 0 1 0 1 1 24019
0 0 1 1 1 0 1 1 1 1 1 0 1 0 0 1 0 1 1 0 23520 analysis
0 0 1 1 1 0 1 1 1 1 1 0 1 0 0 1 0 1 1 1 23777
0 0 1 1 1 0 1 1 1 1 1 0 1 0 0 1 0 1 1 1 1 23522
0 0 1 1 1 0 1 1 1 1 1 0 1 0 0 1 0 1 1 1 1 1 23080
0 0 1 1 1 0 1 1 1 1 1 0 1 0 0 1 0 1 1 1 1 1 0 21987 control and confounders
0 0 1 1 1 0 1 1 1 1 1 0 1 0 0 1 0 1 1 1 1 1 1 22240
0 0 1 1 1 0 1 1 1 1 1 0 1 0 0 1 0 1 1 1 1 1 1 0 18379 correlation analysis
0 0 1 1 1 0 1 1 1 1 1 0 1 0 0 1 0 1 1 1 1 1 1 1 19022 regression analysis
0 0 1 1 1 0 1 1 1 1 1 0 1 0 0 1 1 24689
0 0 1 1 1 0 1 1 1 1 1 0 1 0 0 1 1 1 24643
0 0 1 1 1 0 1 1 1 1 1 0 1 0 0 1 1 1 0 24491 behavioral data analysis
0 0 1 1 1 0 1 1 1 1 1 0 1 0 0 1 1 1 1 24526 statistics
0 0 1 1 1 0 1 1 1 1 1 0 1 0 1 24857 data
0 0 1 1 1 0 1 1 1 1 1 1 24940
0 0 1 1 1 0 1 1 1 1 1 1 0 24830 language and education
0 0 1 1 1 0 1 1 1 1 1 1 1 24934
0 0 1 1 1 0 1 1 1 1 1 1 1 0 24922
0 0 1 1 1 0 1 1 1 1 1 1 1 0 0 24907
0 0 1 1 1 0 1 1 1 1 1 1 1 0 0 0 24852
0 0 1 1 1 0 1 1 1 1 1 1 1 0 0 0 0 24775 behavioral and cognitive tasks
0 0 1 1 1 0 1 1 1 1 1 1 1 0 0 0 1 24826
0 0 1 1 1 0 1 1 1 1 1 1 1 0 0 0 1 0 24755 experiment settings
0 0 1 1 1 0 1 1 1 1 1 1 1 0 0 0 1 1 24824
0 0 1 1 1 0 1 1 1 1 1 1 1 0 0 0 1 1 1 24816
0 0 1 1 1 0 1 1 1 1 1 1 1 0 0 0 1 1 1 0 24767 stimuli and recording
0 0 1 1 1 0 1 1 1 1 1 1 1 0 0 0 1 1 1 1 24773
0 0 1 1 1 0 1 1 1 1 1 1 1 0 0 0 1 1 1 1 0 24402 behavioral tests
0 0 1 1 1 0 1 1 1 1 1 1 1 0 0 0 1 1 1 1 1 24753
0 0 1 1 1 0 1 1 1 1 1 1 1 0 0 0 1 1 1 1 1 0 24560 eye tracking
0 0 1 1 1 0 1 1 1 1 1 1 1 0 0 0 1 1 1 1 1 1 24734
0 0 1 1 1 0 1 1 1 1 1 1 1 0 0 0 1 1 1 1 1 1 0 24461
0 0 1 1 1 0 1 1 1 1 1 1 1 0 0 0 1 1 1 1 1 1 0 0 24189 system setup
0 0 1 1 1 0 1 1 1 1 1 1 1 0 0 0 1 1 1 1 1 1 0 1 24314 kinematic
0 0 1 1 1 0 1 1 1 1 1 1 1 0 0 0 1 1 1 1 1 1 1 24680
0 0 1 1 1 0 1 1 1 1 1 1 1 0 0 0 1 1 1 1 1 1 1 0 24581
0 0 1 1 1 0 1 1 1 1 1 1 1 0 0 0 1 1 1 1 1 1 1 0 0 24198
0 0 1 1 1 0 1 1 1 1 1 1 1 0 0 0 1 1 1 1 1 1 1 0 0 0 23741 training
0 0 1 1 1 0 1 1 1 1 1 1 1 0 0 0 1 1 1 1 1 1 1 0 0 1 23907 behavioral experiments	recordings and data analysis
0 0 1 1 1 0 1 1 1 1 1 1 1 0 0 1 24894
0 0 1 1 1 0 1 1 1 1 1 1 1 0 0 1 0 24884
0 0 1 1 1 0 1 1 1 1 1 1 1 0 0 1 0 0 24653 noise and signal processing
0 0 1 1 1 0 1 1 1 1 1 1 1 0 0 1 0 1 24865
0 0 1 1 1 0 1 1 1 1 1 1 1 0 0 1 0 1 0 24729
0 0 1 1 1 0 1 1 1 1 1 1 1 0 0 1 0 1 0 0 24589 brain signal decoding algorithms
0 0 1 1 1 0 1 1 1 1 1 1 1 0 0 1 0 1 0 1 24677
0 0 1 1 1 0 1 1 1 1 1 1 1 0 0 1 0 1 0 1 0 24557 machine learning
0 0 1 1 1 0 1 1 1 1 1 1 1 0 0 1 0 1 0 1 1 24573 deep learning
0 0 1 1 1 0 1 1 1 1 1 1 1 0 0 1 0 1 1 24861
0 0 1 1 1 0 1 1 1 1 1 1 1 0 0 1 0 1 1 1 24702
0 0 1 1 1 0 1 1 1 1 1 1 1 0 0 1 0 1 1 1 0 24605
0 0 1 1 1 0 1 1 1 1 1 1 1 0 0 1 0 1 1 1 0 0 23753 EEG
0 0 1 1 1 0 1 1 1 1 1 1 1 0 0 1 0 1 1 1 0 1 24543 data analysis methods
0 0 1 1 1 0 1 1 1 1 1 1 1 0 0 1 0 1 1 1 1 24658 electrophysiological and data analysis
0 0 1 1 1 0 1 1 1 1 1 1 1 0 0 1 1 24886
0 0 1 1 1 0 1 1 1 1 1 1 1 0 0 1 1 0 24761
0 0 1 1 1 0 1 1 1 1 1 1 1 0 0 1 1 0 0 24696
0 0 1 1 1 0 1 1 1 1 1 1 1 0 0 1 1 0 0 0 24436
0 0 1 1 1 0 1 1 1 1 1 1 1 0 0 1 1 0 0 0 0 23593 imaging
0 0 1 1 1 0 1 1 1 1 1 1 1 0 0 1 1 0 0 0 1 23610 PET and radio
0 0 1 1 1 0 1 1 1 1 1 1 1 0 0 1 1 0 0 1 24592
0 0 1 1 1 0 1 1 1 1 1 1 1 0 0 1 1 0 0 1 0 23670 MRI
0 0 1 1 1 0 1 1 1 1 1 1 1 0 0 1 1 0 0 1 1 24547
0 0 1 1 1 0 1 1 1 1 1 1 1 0 0 1 1 0 0 1 1 0 24263 image analysis
0 0 1 1 1 0 1 1 1 1 1 1 1 0 0 1 1 0 0 1 1 1 24468 MRI imaging
0 0 1 1 1 0 1 1 1 1 1 1 1 0 0 1 1 0 1 24751
0 0 1 1 1 0 1 1 1 1 1 1 1 0 0 1 1 0 1 0 24315 neuro imaging
0 0 1 1 1 0 1 1 1 1 1 1 1 0 0 1 1 0 1 1 24622
0 0 1 1 1 0 1 1 1 1 1 1 1 0 0 1 1 0 1 1 0 24207
0 0 1 1 1 0 1 1 1 1 1 1 1 0 0 1 1 0 1 1 0 0 23171
0 0 1 1 1 0 1 1 1 1 1 1 1 0 0 1 1 0 1 1 0 0 0 22785 connectivity
0 0 1 1 1 0 1 1 1 1 1 1 1 0 0 1 1 0 1 1 0 0 1 23069
0 0 1 1 1 0 1 1 1 1 1 1 1 0 0 1 1 0 1 1 0 0 1 0 21497 resting state fMRI
0 0 1 1 1 0 1 1 1 1 1 1 1 0 0 1 1 0 1 1 0 0 1 1 22434
0 0 1 1 1 0 1 1 1 1 1 1 1 0 0 1 1 0 1 1 0 0 1 1 0 20441 network analysis
0 0 1 1 1 0 1 1 1 1 1 1 1 0 0 1 1 0 1 1 0 0 1 1 1 21742
0 0 1 1 1 0 1 1 1 1 1 1 1 0 0 1 1 0 1 1 0 0 1 1 1 0 21076 resting state fMRI and connectivity analysis
0 0 1 1 1 0 1 1 1 1 1 1 1 0 0 1 1 0 1 1 0 0 1 1 1 1 21302 computational space analysis
0 0 1 1 1 0 1 1 1 1 1 1 1 0 0 1 1 0 1 1 0 1 23993
0 0 1 1 1 0 1 1 1 1 1 1 1 0 0 1 1 0 1 1 0 1 0 22940 modularity analysis
0 0 1 1 1 0 1 1 1 1 1 1 1 0 0 1 1 0 1 1 0 1 1 23863
0 0 1 1 1 0 1 1 1 1 1 1 1 0 0 1 1 0 1 1 0 1 1 0 23016 network analysis
0 0 1 1 1 0 1 1 1 1 1 1 1 0 0 1 1 0 1 1 0 1 1 1 23673 graph theory and network analysis
0 0 1 1 1 0 1 1 1 1 1 1 1 0 0 1 1 0 1 1 1 24408
0 0 1 1 1 0 1 1 1 1 1 1 1 0 0 1 1 0 1 1 1 0 23930
0 0 1 1 1 0 1 1 1 1 1 1 1 0 0 1 1 0 1 1 1 0 0 23258 brain region localize
0 0 1 1 1 0 1 1 1 1 1 1 1 0 0 1 1 0 1 1 1 0 1 23688
0 0 1 1 1 0 1 1 1 1 1 1 1 0 0 1 1 0 1 1 1 0 1 0 23194 brain region localize
0 0 1 1 1 0 1 1 1 1 1 1 1 0 0 1 1 0 1 1 1 0 1 1 23340
0 0 1 1 1 0 1 1 1 1 1 1 1 0 0 1 1 0 1 1 1 0 1 1 0 20487 SPM
0 0 1 1 1 0 1 1 1 1 1 1 1 0 0 1 1 0 1 1 1 0 1 1 1 22818
0 0 1 1 1 0 1 1 1 1 1 1 1 0 0 1 1 0 1 1 1 0 1 1 1 0 22067 statistical analysis
0 0 1 1 1 0 1 1 1 1 1 1 1 0 0 1 1 0 1 1 1 0 1 1 1 1 22281 connectivity analysis
0 0 1 1 1 0 1 1 1 1 1 1 1 0 0 1 1 0 1 1 1 1 23937
0 0 1 1 1 0 1 1 1 1 1 1 1 0 0 1 1 0 1 1 1 1 1 22997 connectivity analysis
0 0 1 1 1 0 1 1 1 1 1 1 1 0 1 24915
0 0 1 1 1 0 1 1 1 1 1 1 1 0 1 0 24836
0 0 1 1 1 0 1 1 1 1 1 1 1 0 1 0 0 24691
0 0 1 1 1 0 1 1 1 1 1 1 1 0 1 0 0 0 23279 validation
0 0 1 1 1 0 1 1 1 1 1 1 1 0 1 0 0 1 24631
0 0 1 1 1 0 1 1 1 1 1 1 1 0 1 0 0 1 0 24454 evaluation methods
0 0 1 1 1 0 1 1 1 1 1 1 1 0 1 0 0 1 1 24534 image analysis
0 0 1 1 1 0 1 1 1 1 1 1 1 0 1 0 1 24787 statistical evaluations
0 0 1 1 1 0 1 1 1 1 1 1 1 0 1 1 24888
0 0 1 1 1 0 1 1 1 1 1 1 1 0 1 1 0 24819 study
0 0 1 1 1 0 1 1 1 1 1 1 1 0 1 1 0 1 1 24670
0 0 1 1 1 0 1 1 1 1 1 1 1 0 1 1 0 1 1 0 22379 longitudinal analysis
0 0 1 1 1 0 1 1 1 1 1 1 1 0 1 1 0 1 1 1 23615 patients
0 0 1 1 1 0 1 1 1 1 1 1 1 0 1 1 1 24878
0 0 1 1 1 0 1 1 1 1 1 1 1 0 1 1 1 0 24792
0 0 1 1 1 0 1 1 1 1 1 1 1 0 1 1 1 0 0 23832 psycho state measurements
0 0 1 1 1 0 1 1 1 1 1 1 1 0 1 1 1 0 1 24616
0 0 1 1 1 0 1 1 1 1 1 1 1 0 1 1 1 0 1 0 24452 psycho state measurements
0 0 1 1 1 0 1 1 1 1 1 1 1 0 1 1 1 0 1 1 24548
0 0 1 1 1 0 1 1 1 1 1 1 1 0 1 1 1 0 1 1 0 24270
0 0 1 1 1 0 1 1 1 1 1 1 1 0 1 1 1 0 1 1 0 0 23157 sleep
0 0 1 1 1 0 1 1 1 1 1 1 1 0 1 1 1 0 1 1 0 1 23995 mental status
0 0 1 1 1 0 1 1 1 1 1 1 1 0 1 1 1 0 1 1 1 24294 mental health status
0 0 1 1 1 0 1 1 1 1 1 1 1 0 1 1 1 1 24818
0 0 1 1 1 0 1 1 1 1 1 1 1 0 1 1 1 1 0 24659
0 0 1 1 1 0 1 1 1 1 1 1 1 0 1 1 1 1 0 0 24530 tests and measurements
0 0 1 1 1 0 1 1 1 1 1 1 1 0 1 1 1 1 0 1 24545 imaging methods
0 0 1 1 1 0 1 1 1 1 1 1 1 0 1 1 1 1 1 24812
0 0 1 1 1 0 1 1 1 1 1 1 1 0 1 1 1 1 1 0 24732 MRI
0 0 1 1 1 0 1 1 1 1 1 1 1 0 1 1 1 1 1 1 24742
0 0 1 1 1 0 1 1 1 1 1 1 1 0 1 1 1 1 1 1 0 24637 case analysis
0 0 1 1 1 0 1 1 1 1 1 1 1 0 1 1 1 1 1 1 1 24669
0 0 1 1 1 0 1 1 1 1 1 1 1 0 1 1 1 1 1 1 1 0 24571
0 0 1 1 1 0 1 1 1 1 1 1 1 0 1 1 1 1 1 1 1 0 1 24540
0 0 1 1 1 0 1 1 1 1 1 1 1 0 1 1 1 1 1 1 1 0 1 0 24309
0 0 1 1 1 0 1 1 1 1 1 1 1 0 1 1 1 1 1 1 1 0 1 0 0 23678
0 0 1 1 1 0 1 1 1 1 1 1 1 0 1 1 1 1 1 1 1 0 1 0 0 0 22855 participants
0 0 1 1 1 0 1 1 1 1 1 1 1 0 1 1 1 1 1 1 1 0 1 0 0 1 23523
0 0 1 1 1 0 1 1 1 1 1 1 1 0 1 1 1 1 1 1 1 0 1 0 0 1 1 22483
0 0 1 1 1 0 1 1 1 1 1 1 1 0 1 1 1 1 1 1 1 0 1 0 0 1 1 0 21652
0 0 1 1 1 0 1 1 1 1 1 1 1 0 1 1 1 1 1 1 1 0 1 0 0 1 1 0 1 21172 data analysis
0 0 1 1 1 0 1 1 1 1 1 1 1 0 1 1 1 1 1 1 1 0 1 0 0 1 1 1 21886
0 0 1 1 1 0 1 1 1 1 1 1 1 0 1 1 1 1 1 1 1 0 1 0 0 1 1 1 0 20575 patient inclusion criteria
0 0 1 1 1 0 1 1 1 1 1 1 1 0 1 1 1 1 1 1 1 0 1 0 0 1 1 1 1 21248 literature search
0 0 1 1 1 0 1 1 1 1 1 1 1 0 1 1 1 1 1 1 1 0 1 0 1 24167
0 0 1 1 1 0 1 1 1 1 1 1 1 0 1 1 1 1 1 1 1 0 1 0 1 0 23407 experiment design
0 0 1 1 1 0 1 1 1 1 1 1 1 0 1 1 1 1 1 1 1 0 1 1 24419 patient
0 0 1 1 1 0 1 1 1 1 1 1 1 0 1 1 1 1 1 1 1 1 24603
0 0 1 1 1 0 1 1 1 1 1 1 1 0 1 1 1 1 1 1 1 1 0 24508
0 0 1 1 1 0 1 1 1 1 1 1 1 0 1 1 1 1 1 1 1 1 0 1 24241
0 0 1 1 1 0 1 1 1 1 1 1 1 0 1 1 1 1 1 1 1 1 0 1 0 22204 follow up
0 0 1 1 1 0 1 1 1 1 1 1 1 0 1 1 1 1 1 1 1 1 0 1 1 24053
0 0 1 1 1 0 1 1 1 1 1 1 1 0 1 1 1 1 1 1 1 1 0 1 1 0 22775 clinical
0 0 1 1 1 0 1 1 1 1 1 1 1 0 1 1 1 1 1 1 1 1 0 1 1 1 23658
0 0 1 1 1 0 1 1 1 1 1 1 1 0 1 1 1 1 1 1 1 1 0 1 1 1 0 22716 outcome
0 0 1 1 1 0 1 1 1 1 1 1 1 0 1 1 1 1 1 1 1 1 0 1 1 1 1 23129 drug and safety
0 0 1 1 1 0 1 1 1 1 1 1 1 0 1 1 1 1 1 1 1 1 1 24532
0 0 1 1 1 0 1 1 1 1 1 1 1 0 1 1 1 1 1 1 1 1 1 0 24116 participants
0 0 1 1 1 0 1 1 1 1 1 1 1 0 1 1 1 1 1 1 1 1 1 1 24519 psychological condition assessment
0 0 1 1 1 0 1 1 1 1 1 1 1 1 24923
0 0 1 1 1 0 1 1 1 1 1 1 1 1 0 24856
0 0 1 1 1 0 1 1 1 1 1 1 1 1 0 0 24703
0 0 1 1 1 0 1 1 1 1 1 1 1 1 0 0 0 24437 training therapy
0 0 1 1 1 0 1 1 1 1 1 1 1 1 0 0 1 24525 electro acupuncture
0 0 1 1 1 0 1 1 1 1 1 1 1 1 0 1 24752
0 0 1 1 1 0 1 1 1 1 1 1 1 1 0 1 0 24128
0 0 1 1 1 0 1 1 1 1 1 1 1 1 0 1 0 0 17584 postural
0 0 1 1 1 0 1 1 1 1 1 1 1 1 0 1 0 1 23818 vestibular
0 0 1 1 1 0 1 1 1 1 1 1 1 1 0 1 1 24725
0 0 1 1 1 0 1 1 1 1 1 1 1 1 0 1 1 0 24005 brain stimulation
0 0 1 1 1 0 1 1 1 1 1 1 1 1 0 1 1 1 24633 pain
0 0 1 1 1 0 1 1 1 1 1 1 1 1 1 24910
0 0 1 1 1 0 1 1 1 1 1 1 1 1 1 0 24825 surgical
0 0 1 1 1 0 1 1 1 1 1 1 1 1 1 1 24902
0 0 1 1 1 0 1 1 1 1 1 1 1 1 1 1 0 24786
0 0 1 1 1 0 1 1 1 1 1 1 1 1 1 1 0 0 24583 auditory analysis
0 0 1 1 1 0 1 1 1 1 1 1 1 1 1 1 0 1 24717 electrophysiological testing
0 0 1 1 1 0 1 1 1 1 1 1 1 1 1 1 1 24832
0 0 1 1 1 0 1 1 1 1 1 1 1 1 1 1 1 0 24733
0 0 1 1 1 0 1 1 1 1 1 1 1 1 1 1 1 0 1 24626
0 0 1 1 1 0 1 1 1 1 1 1 1 1 1 1 1 0 1 1 24367
0 0 1 1 1 0 1 1 1 1 1 1 1 1 1 1 1 0 1 1 0 23848
0 0 1 1 1 0 1 1 1 1 1 1 1 1 1 1 1 0 1 1 0 0 23123 surgery methods
0 0 1 1 1 0 1 1 1 1 1 1 1 1 1 1 1 0 1 1 0 1 23614 anesthetics
0 0 1 1 1 0 1 1 1 1 1 1 1 1 1 1 1 0 1 1 1 24135 surgery monitoring system
0 0 1 1 1 0 1 1 1 1 1 1 1 1 1 1 1 1 24805
0 0 1 1 1 0 1 1 1 1 1 1 1 1 1 1 1 1 1 24788
0 0 1 1 1 0 1 1 1 1 1 1 1 1 1 1 1 1 1 0 24395 cerebral blood flow
0 0 1 1 1 0 1 1 1 1 1 1 1 1 1 1 1 1 1 0 1 1 22447
0 0 1 1 1 0 1 1 1 1 1 1 1 1 1 1 1 1 1 0 1 1 1 20662 near infrared light
0 0 1 1 1 0 1 1 1 1 1 1 1 1 1 1 1 1 1 1 24563
0 0 1 1 1 0 1 1 1 1 1 1 1 1 1 1 1 1 1 1 1 1 23501 temperature
0 0 1 1 1 1 24969
0 0 1 1 1 1 0 24958
0 0 1 1 1 1 0 0 24926
0 0 1 1 1 1 0 0 0 24877
0 0 1 1 1 1 0 0 0 0 24747 drug treatment
0 0 1 1 1 1 0 0 1 24895
0 0 1 1 1 1 0 0 1 1 24842
0 0 1 1 1 1 0 0 1 1 1 24828
0 0 1 1 1 1 0 0 1 1 1 0 20416 clinical treatment
0 0 1 1 1 1 0 1 24927 treatment
