# Supplementary material for: Creating Neuroscientific Knowledge Organization System Based on Word Representation and Agglomerative Clustering Algorithm
Source: Front Neuroinform. 2020 Aug 18;14:38. doi: 10.3389/fninf.2020.00038 (PMC7461893; doi:10.3389/fninf.2020.00038)
Supplement: Supplementary file 9 [file Data_Sheet_6.CSV]

0 0 1 1 1 0 0 0 24942 animal model research	660099
0 0 1 1 1 0 0 1 1 0 0 24931 neuron related research	FF0066
0 0 1 1 1 0 0 1 1 0 1 0 24928 general terminologies	996600
0 0 1 1 1 0 0 1 1 0 1 1 0 1 0 0 24600 molecular binding and struture	999933
0 0 1 1 1 0 0 1 1 0 1 1 0 1 0 1 24687 exosome	CCCC00
0 0 1 1 1 0 0 1 1 0 1 1 0 1 1 0 24660 vesicle fusion	FFFF00
0 0 1 1 1 0 0 1 1 0 1 1 0 1 1 1 1 0 24297 protein interaction assay	FFFF33
0 0 1 1 1 0 0 1 1 0 1 1 0 1 1 1 1 1 24523 intracellular localization	FFFF99
0 0 1 1 1 0 0 1 1 0 1 1 1 0 24873 materials	003300
0 0 1 1 1 0 0 1 1 0 1 1 1 1 0 24862 genomics and proteomics	339933
0 0 1 1 1 0 0 1 1 0 1 1 1 1 1 0 0 0 24706 molecular research	66CC66
0 0 1 1 1 0 0 1 1 0 1 1 1 1 1 0 0 1 24743 cell research	33CC33
0 0 1 1 1 0 0 1 1 0 1 1 1 1 1 1 24875 imaging technique	66FF66
0 0 1 1 1 0 0 1 1 1 24944 drug related brain disease research	6666FF
0 0 1 1 1 0 1 24964 neuron	FF0099
0 0 1 1 1 0 1 1 0 24952 network	FF0066
0 0 1 1 1 0 1 1 1 0 24879 brain region and cognitive function(anatomical related)	FF0033
0 0 1 1 1 0 1 1 1 1 0 24924 anatomy analysis	FF3366
0 0 1 1 1 0 1 1 1 1 1 0 0 24903 bioinformatics	990000
0 0 1 1 1 0 1 1 1 1 1 0 1 24905 data analysis	990033
0 0 1 1 1 0 1 1 1 1 1 1 0 24830 language and education	CC0000
0 0 1 1 1 0 1 1 1 1 1 1 1 0 0 24907 brain region and function research	FF0000
0 0 1 1 1 0 1 1 1 1 1 1 1 0 1 24915 patient research	FF3333
0 0 1 1 1 0 1 1 1 1 1 1 1 1 24923 surgical	FF6666
0 0 1 1 1 1 24969 patient treatment	333333
