# Supplementary material for: Creating Neuroscientific Knowledge Organization System Based on Word Representation and Agglomerative Clustering Algorithm
Source: Front Neuroinform. 2020 Aug 18;14:38. doi: 10.3389/fninf.2020.00038 (PMC7461893; doi:10.3389/fninf.2020.00038)
Supplement: Supplementary file 10 [file Data_Sheet_7.csv]

3805769
4920636
1175355
5338593
4530805
4590486
3947627
4058084
3955130
51962
4766658
4516675
4340065
4137547
4033252
5437395
2136755
4743984
5432384
4586040
5269502
4038859
5112570
5968382
3652035
4358064
3183817
4499461
4734986
2034673
4396171
6143892
5052066
4407716
3543724
2750866
5381143
5559737
5131540
5464160
3911820
4785067
3782964
4782524
3726099
3739421
4494242
4036149
5790790
3960278
5936753
5854617
4769033
4218159
3161220
2040554
4888850
4470746
4905191
2633710
4212796
5593590
5783583
4197903
3406758
4857552
4178300
5428101
3045772
4855685
5800305
5990617
3750680
5908892
2790923
1378573
5819247
3773679
5101553
5084681
5136708
3782663
1939367
43132
3044749
3427268
3233599
2314839
3351023
5644179
4640851
1637762
4218458
3152687
2931651
5036967
4564559
3250422
2737058
6050418
5266528
4345661
3363349
3866656
4390597
5101549
4038946
5735685
3284669
5798510
2941296
3783583
2588158
1233138
4061788
5745897
5968664
5586285
4889235
3637270
5376826
3707014
3310156
3188904
4096513
4547715
5837586
3097458
5882850
4788699
6121508
3011273
4337836
5837473
5066574
3835173
2725773
1225099
3355061
2279150
4396743
3458431
3933156
3841303
4152401
5990553
2588308
1282536
48917
4749919
4717234
5756607
4657776
3904678
1887241
4363543
5744043
3768002
5256123
4809150
4316773
5054692
4847705
4580161
4223305
2857396
3348238
2923503
4409934
5659285
4292605
3985352
5373774
2686947
4262550
1767500
4603358
6108198
3857913
5512468
3347516
3776474
2769571
5383030
3230434
3040111
4722979
5473666
3279483
3448367
3927969
2660185
4060909
4526741
5691776
3510164
5673605
1282812
1292005
3738596
3530300
4286448
4228120
4028309
4618096
4345535
4019494
1188655
1668165
3771554
4054095
3677891
3791346
6126821
2876802
190945
6147870
1309034
2519207
1148776
2203260
4745572
5884782
1299756
3350374
188438
3584295
5020810
3121916
5130563
5026966
3179679
4990561
3302121
3080770
1665189
4966957
4364245
2140001
4440593
3253025
5752474
3148741
1350435
3276286
5237829
4160886
4913293
3850973
3307971
2737355
554759
5849312
2828501
4250399
6120744
5712105
5437551
4697547
1858457
5468389
3562391
1977185
2866668
5966192
4917314
5956518
3436984
4854907
1664784
3366704
4843945
3546535
3140802
4768332
390780
5075467
3521795
4907414
3973076
5784328
1307183
111654
4307458
3395647
3886317
5683023
3640837
5321528
1912284
1685642
5698879
5282659
3113788
5314434
5017588
20794
3382453
3977625
3373139
3680896
5143516
5438889
3363330
4935643
4243167
3465828
5727095
3100391
3401202
5932807
1571536
5280949
4019503
6150108
2044444
4254050
364771
5123362
3700649
3514886
4782539
4847216
3272388
4440850
2924821
5400530
5042921
3388334
3134051
4151035
5654266
3046387
3965213
5710404
5795799
4369539
2745603
2191216
1450791
4651330
2600480
4706931
4995046
3369938
1868464
3528353
4035479
3943792
5811126
3168443
6053424
3846613
2288953
3352963
4934278
3583011
5012518
6042578
1141616
3551550
3203771
4041343
6060448
4445880
5147492
3138517
1906045
4139390
5038355
3715876
3679471
4086012
5562142
5330394
5540783
1865542
2032346
1464232
6047319
4315025
3976106
4630656
3631924
3194794
3815336
3205348
2758804
3408239
3527964
4868811
5647028
4063810
5214841
3400137
3871383
281914
6049614
4231951
1467807
1217577
3368823
5928400
6016024
4342893
3595502
2838657
1155928
4392656
4737240
5469398
4961406
4285817
2168775
4359991
2135907
5789822
3749271
3963947
4328673
2562179
6005990
5636275
5751699
3774512
1550287
4457572
5345423
2424286
2696682
5742816
3894169
3984813
5812954
3844957
3124626
5903492
4307373
3186867
3518060
3494806
5520699
2965022
1233104
3884852
4307824
316664
6117935
2562421
161745
2132144
3453510
3162541
3128824
5765361
2515920
363667
1916423
6137880
1897320
4564891
4618328
3479680
3372983
5040916
3705805
2789001
3794213
1128659
2890195
2184458
4686619
3067979
5599148
5611965
3974647
5427092
2430070
3070641
4745356
2848950
3610184
4559859
3584136
3872786
1386779
5919902
3256260
3786168
4516557
6077198
5915415
3446252
4336226
1692732
4158814
3208176
4172810
4693261
5581219
5029178
3367942
3800212
4161285
3590649
4599700
4316946
3436838
1041077
3913262
5094696
3250626
228383
2820512
4548312
547862
5333589
5171527
3198501
4861781
4631631
2745382
4454401
2154474
3943562
4873282
4252786
4127813
1159887
3024196
2933957
4006328
3368596
3880463
2386949
42741
3370217
2601047
1229997
4175686
2912991
4964475
5066878
2918894
4531851
4469912
4834005
6127668
3063147
4267685
5085307
3555930
5444276
4783272
2855401
4099970
4658438
5187522
3157827
4737193
2915452
4496332
3350099
6159532
4564012
5103216
6013279
2189408
2559951
3478413
4084797
4638131
3477250
3091386
3395239
3551280
5496501
4756451
5486542
4099254
3166280
3085054
3503995
1471872
6042484
2754384
391244
2786961
4795526
4025047
4139843
4187587
5952923
5744970
3151669
4712025
4516876
5488350
5766517
1159390
3591002
253235
5651864
3453671
5955903
4224420
3965773
5539816
3350678
4937502
5369701
6126810
4301563
289061
2872856
6125282
3549059
2408694
5354722
1899521
280612
4314519
5303543
5244620
3008550
3328122
4765107
3740023
46235
3759357
5390487
3123573
3954659
4751066
146498
4586497
4239632
5234332
3493679
2692478
5108914
4554837
3967722
4838564
5075699
1885419
5923194
3420956
4401430
5552525
2721447
15594
2941486
4786870
2634648
4783060
4201611
3815992
2724764
494282
4160738
5322262
3562408
5333165
5802910
5124566
4065154
5429230
2288736
3270006
2722561
3424147
3255518
2679430
3992382
5461928
24936
5354482
4407680
4936902
3831561
2888246
3919014
4908155
5071888
5494510
5875535
4613039
4107164
2690985
2774558
2143390
5358818
4080549
5802258
4401930
5513691
4558348
5592202
5486515
4643247
5503544
3358446
5403909
3933727
5102778
5641689
1854762
4363158
2998243
1557540
1850286
4884091
3105845
1282891
4429423
3541073
5758950
2746607
3082338
5998627
5399560
4262534
4605299
4942492
3378708
2896011
3420742
5531593
5673140
5329729
4802423
4186809
2042908
2682344
5651000
2268629
2397798
2878614
3705106
336927
3619121
5013069
5674813
2128045
4282547
5017730
3293085
1149731
4714648
5030813
1927523
5560316
5963399
3933522
3730033
2197565
3102308
1853786
3539311
3184613
5093145
5906047
3852474
4023965
3704752
3055448
1181363
2729135
1375900
4032091
2614678
2828548
2603477
492650
4917545
2586288
3621203
5960504
2786196
1807095
2700184
3942138
3497292
3155643
3289714
4792060
5015229
5906663
3342684
5744073
2821041
5410568
5748230
2716708
4042423
5360361
5707671
4688452
2696232
2216772
4649773
2939072
4568526
452453
2134975
3351533
4553025
4637535
3991847
5442301
3793933
3865456
5004230
5028373
3072245
3793467
4857016
1946219
4976342
3654042
6003091
3570673
3543755
1876554
1739063
5437298
4689804
1016309
5982227
5140272
280359
2780292
3920137
4138410
2783161
5797179
3433979
3704876
2884015
4516156
3051002
5561170
2783787
1212615
5176001
3208216
3603291
2678549
3339384
3166286
2912030
2777484
5525501
3795173
1143966
3029722
5593991
496434
2728561
4896484
6080414
2570707
5359282
3725961
3215033
1040046
5672548
4452887
6072441
4598295
3606008
5672719
3670955
5633031
4935735
5010529
5767120
3726039
2928615
5240167
4933585
4064622
3326474
4100278
2731778
2217008
5367309
5563735
3957098
5649836
3936883
4647695
1866596
1164414
6127750
5716814
5598951
1221424
2579447
3912711
5471053
5545725
2621405
3094474
4433450
3179104
3983720
4544782
3147607
5399536
1636061
1160714
1301633
1919051
3508697
3604165
2810203
3684167
5949509
4298089
1316494
4947359
3732522
6135261
5609102
1737894
5281571
4250812
5879134
5450047
3927252
3649832
4699075
4720282
2000381
5516607
4339414
2946398
3000301
1282896
2343556
2880247
2952331
5123208
3667267
3172027
3243772
3842442
5575601
3250239
3345891
2565249
4294418
5406699
3491582
5571123
4264335
5825642
2682538
3838492
5656810
2907128
5721839
3725362
4903325
5125227
3121949
5124769
2146334
5015425
3726981
2048536
1409835
1408315
2650821
5320492
5884837
5639419
1232236
4828072
5715997
2864472
5884948
3592625
493050
3602104
3253852
3766930
1279112
6015726
3466439
2867627
6018564
5449188
3818532
2582437
6084826
3899471
1919187
4389773
5946853
5641920
2685918
231175
1064154
4229334
4229893
3669893
4117134
553853
4075301
301422
4859093
5576913
2229075
2822444
3727637
2875733
4601094
5855052
3517637
2716969
3678383
2230353
5869905
3508310
3336214
5289098
279750
4282617
3406545
3769212
499896
6023577
4185790
472212
1591755
5405732
4731285
6078959
4978316
4444551
3826123
4615301
3929404
40040
5940236
1892224
4522208
5741719
4860280
4907995
3782755
3102698
5560778
2718229
3120899
5134081
3551385
42865
433955
3965486
279981
5566318
4796902
2611959
2577808
2597185
6124600
3898596
1280273
3526328
5374733
5584990
4982702
2269661
2253720
2704248
3578122
5875422
4634781
2912124
2830379
4304251
4988515
6023636
3271947
5677234
2661386
4736370
1565510
4106671
5949904
1739540
3066780
3651065
5523046
5463921
1309181
5412109
1193138
2992821
4662052
2714987
5167565
3378579
2253690
3473476
3400883
1314028
3899592
3371456
4387607
4230712
3496430
6169276
3711746
4897325
3240462
4236906
4786311
1330827
2817927
3556776
2654537
4460846
5027555
5562890
5305167
5017499
5886347
1188012
4051984
2113776
5469510
1170384
296062
6066254
2217380
4509126
2117845
3600491
3777822
1695479
3435382
3573719
3856007
5152538
2836891
6137403
2683469
2814422
3947327
5732404
1739758
2459245
4392997
4835028
3735370
5469956
6115740
3782408
6074931
4082863
3605889
5683838
244903
3557750
5731538
4412895
1193467
492615
5038202
3154616
5515066
3035592
3992278
5721556
3568371
1413902
3560305
5190044
3897800
5714387
4237056
3079898
2044090
5700395
5393155
4760486
4195568
4471354
4146089
3413075
1360680
2951025
5668603
2592826
4162857
3113522
3182484
1166326
2978744
4354237
3178756
1236289
3661004
4538952
5561094
5066118
4040463
3830622
5436039
3861044
1366008
3971581
3949930
4338605
3663552
4346664
3111448
1436525
4359394
4548754
4822466
29355
5634985
61061
3265655
3513645
3628714
4087015
4058459
3459947
2796561
3363788
4217503
229584
3222878
3924757
4150736
3653335
5935121
3023566
2215336
2796912
2800310
4196976
3870946
5751801
3357388
2782449
4979071
241186
4295891
5734235
4363174
6010408
5799134
4005957
2659799
5432511
39372
5059894
3812060
4775322
2919101
1492602
2699046
3373239
5253110
5960749
5940985
2714057
3174421
3274700
5567521
4282592
3694748
4158880
2656385
1693072
3930112
4024891
5027361
5084843
1366309
3343381
1280957
5509018
6054363
4806294
2957177
5065955
4914440
3216937
4981742
3739909
4884906
137917
4475451
2747008
1480310
4103839
3669594
3712769
2854210
1382270
2740657
3302724
5819405
1825953
5986555
4059907
4627723
200804
3080781
5633131
5848078
5660172
2930734
3817150
3168930
3899480
3796304
528396
2884970
5506218
5787133
3906516
5995317
3100593
3104025
5977083
3258133
2901509
1555630
1888897
1192480
2761038
2787015
5506582
3773014
3441427
5708670
5110013
2757996
3086612
4250288
4344854
4628186
3310433
3381310
4254289
4249730
5133815
3992753
4484178
2790560
4201241
4941514
3079568
3286402
3522869
2037412
4756725
3774410
4461868
4387063
3828539
5029466
4828739
3601127
4820330
5654083
6086069
3295797
6151207
5922580
3620029
2640483
4724029
6068102
5780159
4078591
6156493
5585371
84710
4513676
3207122
5419813
1734725
2678654
4742624
4635131
4523236
3252420
5138096
4085993
5244843
4050101
3366252
5775748
1300783
4046242
6082330
3214499
5078894
4075559
1801423
5450456
4243861
3530879
3718404
6078668
6071619
1032676
5348920
5479321
3983402
4894873
1069425
1265876
2846044
1246685
2760598
5923500
2673475
3716142
5157011
4216822
5974240
4859317
2145029
4445131
1298326
5532786
5647773
3841302
5901409
4266848
5980308
3957123
5596141
2013226
4359101
6094381
213780
4061816
1635559
4465985
5406299
2741119
6050353
4269419
2112593
4281564
5877647
4436195
3240542
2818244
4601500
452071
5878208
5611891
2756733
3864289
3174178
6024467
4017231
4724012
3106226
4422802
5730202
521860
5127713
5110386
4665828
5655821
5709606
4846677
2756148
3947348
4251558
2738643
4297630
3561361
3127187
2516552
4976987
5419868
4612277
4856342
3128567
4742205
4464902
3051875
3103463
1224697
3325105
4331257
2043855
1175000
3376185
3620049
4535628
4816122
4444324
3655538
4001754
2241648
5239726
4331980
5311827
5398345
4262334
4145904
4918513
5645053
5116259
5659047
4590608
5571875
5670705
4465215
4065115
3713287
3834279
1683226
4964352
4764619
4035830
5464210
5397225
3566510
4505451
5331730
3605549
3087454
3946257
5432604
1573553
5607827
5702479
2291864
5694785
5326773
2192328
5123634
4763454
2697168
2563080
5417086
5345438
4790298
2212009
1692047
2212052
4577368
4777878
6153020
2424128
280095
1566192
4754257
1028533
4554434
4082732
2405773
4293426
2842989
2605943
5915170
2637343
5562064
6144606
2703588
1140632
6001642
5113101
2696093
4699452
2428285
5309851
4394698
5241699
4153990
5422807
5325845
556249
2488093
3923268
3711541
5108473
2664313
4064488
5778352
2837528
3984238
1736858
4367156
3191768
2853844
1802997
3562756
52074
4532740
3891497
5472744
3555585
2039975
4991948
5315210
5314424
3310878
4572653
3896391
2234013
4426013
5089525
2574887
2768354
2695958
3566603
363445
3477063
4625485
5941808
1157885
299386
2972509
4022846
4006616
2570441
2874486
4666022
2586606
3391616
3857113
3754238
4335349
2658824
3071871
53283
5417618
4285371
2811815
5358564
3341074
3638547
5520892
3039809
5395204
4064377
3581878
2189630
5786439
4383263
3827666
4867498
3691933
2426681
6047483
3230741
3356660
3578504
3058141
4079556
2840405
3432264
3948203
3870908
3071345
1867026
3939863
4373030
3483278
5874777
3841081
5772553
4031766
306829
4947057
5832417
3724124
5336274
2744867
3192314
5895712
3750125
521463
5876643
2761032
3656593
2705937
3546005
5088121
1571271
2595662
1560192
2878670
1563181
3551493
3198160
3086546
2955825
2716748
4090853
3914360
4588160
4162301
2147974
3965380
4590232
3853531
5231411
3897269
5266508
4758562
3596826
3912746
4819278
5744914
3636570
4537154
5745353
3868892
2635356
4040485
2890392
3916971
3455994
5771524
4304491
4317440
3458282
6020171
3975837
2257313
5403515
3041795
311245
5449742
4104351
4610362
3017616
4928724
4315258
3100494
2754762
5158164
6104395
4423059
2342642
2441910
4633371
4315098
2924898
4014472
3273641
4599507
3625857
4413964
1257881
4871254
2423230
4339752
5590030
3947810
394607
2843452
4498885
4059055
5121415
2801225
4388991
5043524
4119793
2679145
3030677
1253026
2310383
2291861
4146279
2685000
23202
3366181
4277728
3418163
4032502
5835645
5648783
5232350
151401
1482105
4878641
3601609
3896652
3686086
3704392
5931995
4020146
5113297
4996689
2407670
2585624
5719447
1032223
4306183
6106697
2113733
6090720
47352
5244343
4588156
3900591
3269342
4058552
3378406
3534917
5089991
2511758
1820776
2438245
4943223
2817500
5588775
5537257
3174607
2195127
5787938
3343674
4989258
5050183
2660259
5997746
5960186
2433687
5055125
3682435
6021940
3071257
4162856
4865414
3305274
164523
2584856
5649782
4988744
1028448
4916177
4692166
3654655
1159218
2816007
1896225
1977548
3583019
3612832
1468107
4886965
4872541
3733249
3477892
5066707
5010794
4536302
4322642
2848443
5717542
1171867
4739631
5988464
4085314
497367
5260732
2277226
4724342
5717862
4548080
5316612
5130552
2275169
5867905
1885229
3866953
5833014
3310877
2568993
1702877
3459061
1015348
2725216
5502931
4243031
4492621
3751264
3582736
4324458
4773775
4862752
5518455
1436066
5009615
4392678
5598548
3856160
2763333
4323344
2856647
5841054
5390665
3742088
4753083
3053952
6055327
4027644
4096537
6022039
4834669
5019116
5612504
4603250
3061355
1783140
6112938
5534491
2657231
3558796
2903551
3557862
3024828
27944
2813429
3205959
3638791
2942088
4121369
3676947
393975
5445251
5835265
2538806
4698695
4857238
3402230
5591840
5485421
4835942
3189225
4049183
4012736
4254879
3780423
5039507
2570874
5417241
4226564
4940625
2847995
3349905
3433071
4954584
3463233
3586905
4634818
2597105
2141544
4696521
1352325
2929186
3764163
2846510
5854554
1197750
5749732
4844944
1175625
3819723
5683089
5406469
2649975
3750291
2868919
5354991
4302954
4033909
2362365
5834526
3484355
5868095
4095794
5469715
3482305
2738863
5504302
2762960
3271841
5792029
[truncated: 611,184 more rows]
